# Supplementary material for: An environmentally relevant concentration of antibiotics impairs the immune system of zebrafish (Danio rerio) and increases susceptibility to virus infection
Source: Front Immunol. 2023 Jan 12;13:1100092. doi: 10.3389/fimmu.2022.1100092 (PMC9878320; doi:10.3389/fimmu.2022.1100092)
Supplement: Supplementary file 1 [file DataSheet_1.xlsx]

## Sheet: Hoja 1
Supplementary File S1. Relative abundance of the different bacterial classes in the intestine and kidney of zebrafish exposed to vehicle (DMSO) or antibiotics. Classes showing a significantly different relative abundance in antibiotic- vs. DMSO-treated fish are shaded in grey.
INTESTINE	DMSO-treated fish							Antibiotics-treated fish
	Control			SVCV-infected				Control				SVCV-infected
	DMSO_CINT3	DMSO_CINT4	DMSO_CINT5	DMSO_SVCVINT2	DMSO_SVCVINT3	DMSO_SVCVINT4	DMSO_SVCVINT5	ANTIB_CINT1	ANTIB_CINT2	ANTIB_CINT4	ANTIB_CINT5	ANTIB_SVCVINT1	ANTIB_SVCVINT2	ANTIB_SVCVINT5
{Unknown Phylum} Archaea	0	0	0	0.0357143	0	0	0	0	0	0	0	0	0	0
{Unknown Phylum} Bacteria	2.22222	2.22222	0.829016	2.25	1.23558	2.555	2.04724	0.756859	0.91958	0.173812	2.1451	0.329063	1.29482	0.285399
{Unknown Class} Actinobacteria	0	0	0	0	0.205931	0	0	0	0	0	0.139519	0	0	0
Actinomycetia	2.5641	5.55556	7.04663	3.46429	1.15321	8.58765	5.51181	2.27058	2.05604	1.04287	3.78444	0.556606	3.28685	0.220709
{Unknown Class} Bacteroidetes	0.683761	0	0.725389	0.178571	0.205931	0	0	0.37843	0.16483	0.347625	0.139519	0.108521	0.697211	0.0570798
Bacteroidia	2.90598	12.5926	5.90674	1.21429	2.26524	1.20653	2.51969	0.946074	0.286284	0.23175	0.837112	0.0560106	1.09562	0.0342479
Chitinophagia	0	0	0.829016	0	0.247117	0	0	0.37843	0.303635	0.579374	0	0.507596	0	0.163629
Cytophagia	0	0	1.65803	0	0.205931	0	4.88189	0	0	0	0	0	0	0
Flavobacteriia	19.6581	10	9.53368	36.7143	3.5832	40.5962	31.811	6.52791	18.4957	5.44612	47.541	5.12847	19.0239	0.856197
Sphingobacteriia	0	0	0	0	0	0	0.472441	0	0	0	0	0	0	0
Chlamydiia	1.19658	0	1.03627	0	0.576606	0	0	0	0	0	0	0.108521	0	0
Chlorobia	3.58974	15.5556	5.80311	0.75	0.988468	0.709723	4.40945	1.98675	0.104103	0.926999	0.558075	0	1.79283	0.0723011
Chloroflexia	0	0	0	0	0	0	0	0	0.190856	0.347625	0	0.224043	0	0.254956
Dehalococcoidia	0	0	0	0	0	0	0	0	0.060727	0	0	0.0490093	0	0.0684958
{Unknown Class} Cyanobacteria-1	0	0	0	0	0	0	0.629921	0	0.0780776	0	1.13359	0	0	0
{Unknown Class} Cyanobacteria-2	0	0	0	0	0	0	0	0.283822	0.667997	0.637312	18.835	0.399076	0.298805	0.738232
Deinococci	0	0	0	0	0	0	2.04724	0	0.598595	0.173812	0	0.346566	0	0.544161
{Unknown Class} Firmicutes	0.34188	0	0.518135	0	0	0	0.472441	0	0	0	0	0.0665126	0	0
Bacilli	4.95726	5.92593	1.96891	0.285714	0.700165	0.283889	5.51181	0.473037	0.104103	0.637312	0.313917	0.119023	0.996016	0.285399
Clostridia	6.15385	7.77778	3.52332	12.8929	3.74794	17.1753	11.3386	0.567644	5.36133	0.173812	19.271	1.09571	10.757	1.05407
Erysipelotrichia	0	0	0	0	0.164745	0	0	0	0	0	0	0	0	0
Negativicutes	0	0	0	0	0	0.0709723	2.20472	0	0	0	0	0	0	0
Tissierellia	0.683761	0	0	0	0	0	0.314961	0	0	0	0	0	0	0
Fusobacteriia	13.5043	12.5926	19.4819	0	26.0297	0.993612	3.62205	18.9215	2.54186	11.7613	1.39519	28.6354	3.18725	2.05868
Planctomycetia	8.71795	0	0.414508	0	0.411862	0	0	0	0	0	0	0	0	0
{Unknown Class} Proteobacteria	0.512821	0	0.310881	0	0	0	0	0	0.0694023	0.869061	0.122079	0.101519	0	0.0875224
Alphaproteobacteria	12.9915	5.18519	14.715	2	24.8764	3.47764	5.66929	49.2904	61.9242	64.7161	1.23823	59.0947	44.3227	91.693
Betaproteobacteria	6.49573	9.62963	11.2953	0	16.4333	5.96167	6.14173	12.9612	4.17281	2.72306	0.523195	2.14591	7.37052	0.441417
Deltaproteobacteria	1.36752	0	0	0	0	0	0	0	0	0	0	0.0700133	0	0.095133
Epsilonproteobacteria	0	0	0	0	0	0	0.314961	0	0	0	0	0	0.0996016	0
Gammaproteobacteria	11.453	12.5926	14.0933	39.9286	15.6507	17.8141	3.46457	3.7843	1.88254	9.21205	1.95326	0.857663	5.47809	0.989383
Oligoflexia	0	0	0	0	0	0	1.73228	0	0	0	0	0	0.298805	0
Spirochaetia	0	0.37037	0.310881	0.214286	0.947282	0.567779	4.72441	0.473037	0	0	0	0	0	0
Mollicutes	0	0	0	0.0714286	0	0	0.15748	0	0.0173506	0	0.0697593	0	0	0
{Unknown Class} Verrucomicrobia	0	0	0	0	0.164745	0	0	0	0	0	0	0	0	0
Opitutae	0	0	0	0	0.205931	0	0	0	0	0	0	0	0	0
KIDNEY	DMSO-treated fish							Antibiotics-treated fish
	Control			SVCV-infected				Control				SVCV-infected
	DMSO_CHK3	DMSO_CHK4	DMSO_CHK5	DMSO_SVCVHK2	DMSO_SVCVHK3	DMSO_SVCVHK4	DMSO_SVCVHK5	ANTIB_CHK1	ANTIB_CHK2	ANTIB_CHK4	ANTIB_CHK5	ANTIB_SVCVHK1	ANTIB_SVCVHK2	ANTIB_SVCVHK5
{Unknown Phylum} Archaea	0	0.0806452	0	0	0	0	0	0	0.00812612	0	0	0	0	0
{Unknown Phylum} Bacteria	2.46262	2.58065	3.47826	2.90645	2.5812	2.28091	2.22701	5.7971	2.61661	1.85986	2.86274	6.68058	2.03892	3.76963
Actinomycetia	3.34213	8.50806	7.82609	4.13261	5.50656	4.20168	2.65805	6.76329	9.52381	4.28201	5.54044	5.21921	22.8452	3.87435
{Unknown Class} Bacteroidetes	0.219877	0	0	0.181653	0	0.360144	0	0	0.0893873	0.216263	0	0	0	0
Bacteroidia	0.219877	0.927419	6.95652	1.54405	1.59174	1.20048	0.215517	15.942	0.186901	0.475779	0.0761946	1.46138	0.324374	0.471204
Chitinophagia	0	0	0	0	0	0	0	0	0	0	0	0	0	0.366492
Cytophagia	0.219877	0	0.869565	0	0	0	0	0	0	0	0	0	0	0
Flavobacteriia	48.1091	26.0081	13.0435	61.3079	56.3132	45.7383	57.9741	19.3237	54.9	56.5744	64.4171	36.952	40.3151	57.3298
Sphingobacteriia	0	0	1.73913	0	0	0.480192	0.287356	0	0	0	0	1.25261	0.278035	0.209424
Chlorobia	0.263852	0.322581	8.69565	0.681199	1.05399	1.44058	0.646552	4.83092	0	0	0.119734	2.50522	0.21625	0.837696
{Unknown Class} Cyanobacteria-1	0	0	0	0	0	0.480192	0	0	0.0731351	0	0	0	0	0
{Unknown Class} Cyanobacteria-2	0.175901	0.685484	0	0.454133	1.16154	0	0	0	0.333171	0	0.108849	0	0	0.837696
{Unknown Class} Firmicutes	0.175901	0	0	0.181653	0	0	0.287356	0	0	0	0	0	0	0.157068
Bacilli	1.05541	2.17742	2.6087	0	0.4302	1.68067	0.287356	3.86473	1.22704	1.42734	0.500708	1.25261	0.355267	0.890052
Clostridia	17.4582	10.0806	16.5217	18.7557	22.9942	17.0468	16.5948	11.1111	16.8698	20.5017	19.2337	24.6347	11.0905	16.3874
Negativicutes	0	0.322581	0	0	0	0	0	0	0	0	0	0	0	0
Tissierellia	0	0.16129	0	0	0	0.240096	0	0	0	0	0	0	0	0
Fusobacteriia	0	0	0	0.363306	0	0	0	0	0	0.259516	0	1.87891	0	0
Planctomycetia	0.219877	0.201613	0	0	0	0	0	0	0	0	0	0	0	0
{Unknown Class} Proteobacteria	0	0	0	0	0.15057	0.480192	0.431034	0	0	0	0	0.626305	0.16991	0
Alphaproteobacteria	18.5576	33.3871	8.69565	5.22252	2.49516	6.96279	9.91379	1.93237	7.93109	3.2872	3.34168	4.5929	13.84	5.07853
Betaproteobacteria	1.23131	0.927419	0	0	0.88191	1.56062	0.718391	1.93237	0.812612	0.389273	0.0979645	0	0.154464	0.575916
Deltaproteobacteria	0	0.927419	0	0	0	0	0	6.28019	0.121892	0	2.77566	0	0	0.471204
Gammaproteobacteria	4.96922	12.379	16.5217	3.72389	3.09744	15.2461	6.68103	7.72947	5.17634	9.90484	0.903451	7.51566	8.37195	8.58639
Spirochaetia	0.703606	0	13.0435	0.544959	1.14003	0.480192	1.07759	14.4928	0.130018	0.821799	0	2.92276	0	0
Mollicutes	0	0.322581	0	0	0.60228	0.120048	0	0	0	0	0.0217699	2.50522	0	0.157068
Opitutae	0.615655	0	0	0	0	0	0	0	0	0	0	0	0	0
