# Supplementary material for: An environmentally relevant concentration of antibiotics impairs the immune system of zebrafish (Danio rerio) and increases susceptibility to virus infection
Source: Front Immunol. 2023 Jan 12;13:1100092. doi: 10.3389/fimmu.2022.1100092 (PMC9878320; doi:10.3389/fimmu.2022.1100092)
Supplement: Supplementary file 2 [file DataSheet_2.xlsx]

## Sheet: Hoja 1
Supplementary File S2. Relative abundance of the different fungal classes in the intestine and kidney of zebrafish exposed to vehicle (DMSO) or antibiotics. Classes showing a significantly different relative abundance in antibiotic- vs. DMSO-treated fish are shaded in grey.
INTESTINE	DMSO-treated fish							Antibiotics-treated fish
	Control			SVCV-infected				Control				SVCV-infected
	DMSO_CINT3	DMSO_CINT4	DMSO_CINT5	DMSO_SVCVINT2	DMSO_SVCVINT3	DMSO_SVCVINT4	DMSO_SVCVINT5	ANTIB_CINT1	ANTIB_CINT2	ANTIB_CINT4	ANTIB_CINT5	ANTIB_SVCVINT1	ANTIB_SVCVINT2	ANTIB_SVCVINT5
{Unknown Phylum} Fungi	5.70902	3.64742	6.12691	8.62591	2.42215	7.58492	7.35294	5.43071	6.87016	1.06289	11.3239	1.83831	5.51084	0.667145
{Unknown Class} Ascomycota	16.0221	9.87842	8.75274	27.0884	7.81018	24.1508	12.0588	5.24345	15.5831	2.12578	36.3277	2.91889	11.7028	2.10068
Dothideomycetes	9.39227	12.0061	6.67396	5.44794	6.62383	6.56119	7.05882	4.21348	3.37365	2.92294	6.73355	0.652303	8.85449	0
Eurotiomycetes	10.6814	17.6292	15.7549	10.684	11.221	11.866	9.48529	10.206	6.08581	6.99734	7.26554	5.96956	10.9598	5.73413
Lecanoromycetes	6.07735	2.58359	3.28228	14.6792	2.91646	12.9362	5.22059	1.02996	9.84691	0	19.1518	0.533702	6.93498	0
Leotiomycetes	1.84162	1.67173	2.407	0	0.939199	1.07027	1.02941	1.02996	0	0	0	0	0.866873	0
Pneumocystidomycetes	0.736648	0	0.765864	0	0	0	0.661765	0	0	0	0	0.256968	0	0
Saccharomycetes	20.0737	18.845	23.7418	13.2567	16.4607	15.2164	20.4412	10.206	2.56095	7.70593	4.16477	1.88443	13.9319	0.832552
Sordariomycetes	20.2578	16.4134	23.9606	14.8608	39.4958	15.2629	9.33824	53.0899	54.1486	76.085	12.4335	82.7502	28.8545	90.1858
Taphrinomycetes	0	0	0	0	0	0	0.367647	0	0	0	0	0.18449	0	0
{Unknown Class} Basidiomycota	0	3.03951	1.31291	1.08959	2.07612	0.697999	1.10294	1.77903	0.935551	2.12578	0.607995	0.573236	1.79567	0.479682
Agaricomycetes	3.13076	1.36778	1.42232	1.39225	1.33465	1.8148	2.42647	2.05993	0	0	1.13999	0.711603	2.41486	0
Exobasidiomycetes	1.10497	1.67173	1.09409	0.423729	0.543747	0.697999	0.882353	0	0	0	0	0	0.681115	0
Malasseziomycetes	0	0	0	0	0	0	18.8971	0	0	0	0	0	0	0
Microbotryomycetes	1.10497	0	1.42232	0.605327	0.543747	0	0.661765	0	0	0	0	0	3.90093	0
Tremellomycetes	1.10497	3.64742	0.547046	0.938257	0.840336	0.697999	0.735294	0	0	0.620018	0.440796	0	0.866873	0
Ustilaginomycetes	0	4.10334	0.765864	0.90799	2.76817	0.651466	0.808824	0	0.3024	0	0.410397	0	0	0
Wallemiomycetes	0	0	0	0	0	0	0.514706	0	0	0	0	0	0	0
Chytridiomycetes	1.10497	2.58359	0.875274	0	0.593178	0	0.955882	0.561798	0	0	0	0.527113	1.98142	0
{Unknown Class} Microsporidia-1	0	0	0	0	0	0	0	0	0	0	0	0.079067	0.309598	0
{Unknown Class} Microsporidia-2	1.65746	0	1.09409	0	2.32328	0	0	1.31086	0.29295	0.354296	0	0.593003	0.433437	0
{Unknown Class} Mucoromycota	0	0	0	0	1.08749	0	0	0	0	0	0	0	0	0
Glomeromycetes	0	0	0	0	0	0	0	2.62172	0	0	0	0	0	0
Mortierellomycetes	0	0	0	0	0	0.791066	0	0	0	0	0	0.527113	0	0
Mucoromycetes	0	0.911854	0	0	0	0	0	1.21723	0	0	0	0	0	0
KIDNEY	DMSO-treated fish							Antibiotics-treated fish
	Control			SVCV-infected				Control				SVCV-infected
	DMSO_CINT3	DMSO_CINT4	DMSO_CINT5	DMSO_SVCVINT2	DMSO_SVCVINT3	DMSO_SVCVINT4	DMSO_SVCVINT5	ANTIB_CINT1	ANTIB_CINT2	ANTIB_CINT4	ANTIB_CINT5	ANTIB_SVCVINT1	ANTIB_SVCVINT2	ANTIB_SVCVINT5
{Unknown Phylum} Fungi	10.7113	12.3047	3.34572	11.2451	8.57676	8.69253	10.6253	3.8206	12.9864	9.86706	11.0755	12.8259	6.84597	11.0629
{Unknown Class} Ascomycota	29.3051	25.0877	6.19579	32.4992	33.3592	20.4023	30.1268	10.4651	43.9144	28.8922	34.095	31.3953	19.9674	34.1074
Dothideomycetes	5.10849	4.49474	9.04585	6.78324	7.36482	8.54885	6.90861	7.47508	4.53174	6.85377	5.21745	5.88443	8.31296	5.18055
Eurotiomycetes	11.0684	16.8951	20.3222	8.13989	7.5202	13.0029	10.8439	11.9601	4.97115	12.3781	4.94697	10.3242	14.6699	10.6801
Lecanoromycetes	12.1945	7.71438	1.23916	17.9982	20.7116	9.91379	14.648	3.8206	19.7946	16.13	19.4178	16.6314	7.25346	13.8829
Leotiomycetes	0	0	2.72615	0	0.605966	0	0	0	0	0	0	0	1.38549	0
Saccharomycetes	6.94864	6.31176	17.1004	8.44136	4.16408	11.2069	6.51509	10.9635	2.76351	6.14476	2.48416	5.60254	9.29095	4.75947
Schizosaccharomycetes	0	0	0	0	0	0	0.524705	0	0	0.295421	0	0	0	0
Sordariomycetes	16.2593	11.6991	17.1004	9.55683	13.0205	13.0029	8.2641	19.2691	7.5229	10.7533	20.3502	12.6498	17.4409	16.6773
{Unknown Class} Basidiomycota	0.906344	1.562	1.85874	1.56768	0.481666	1.36494	1.26804	2.82392	0.645879	0.590842	0	1.2685	0.896496	0.867679
Agaricomycetes	2.71903	1.2751	4.08922	1.35665	0.870106	2.65805	2.53607	5.1495	1.01117	1.86115	0.875507	0	3.74898	1.16116
Exobasidiomycetes	0.32958	0.860695	3.59356	0.361773	0.45059	1.50862	0.743332	1.16279	0.333527	1.83161	0	0.422833	1.38549	0
Malasseziomycetes	0.411975	8.70258	0	0.572807	0.683654	1.50862	0.306078	0	0.661761	0.531758	0.391487	0.317125	0	0.829399
Microbotryomycetes	1.20846	0	5.70012	0	0	2.44253	1.74902	11.4618	0.344116	0.768095	0	0	2.20049	0
Mixiomycetes	0	0	0	0	0	0	0	0	0.254116	0	0	0	0	0
Tremellomycetes	1.0162	0.446286	3.71747	0.482364	0.71473	0.574713	1.31176	4.31894	0.264704	0.502216	0	0.563777	1.22249	0
Ustilaginomycetes	1.0162	0	1.23916	0	0.823493	1.50862	1.22431	4.15282	0	0.472674	0	1.16279	3.09698	0
Wallemiomycetes	0	0.350653	0	0	0	0	0	0	0	0.70901	0	0	0	0
Chytridiomycetes	0.796484	0.510041	2.23048	0	0	1.72414	1.09314	3.15615	0	0	0.76162	0	0.896496	0
{Unknown Class} Microsporidia-1	0	0	0.495663	0	0	0	0.262352	0	0	0.236337	0	0	0	0
{Unknown Class} Microsporidia-2	0	0.637552	0	0	0	0.646552	0	0	0	0	0.384369	0	0	0
{Unknown Class} Mucoromycota	0	1.14759	0	0.994875	0	1.2931	1.04941	0	0	1.18168	0	0.951374	1.38549	0.791119
Mortierellomycetes	0	0	0	0	0.652579	0	0	0	0	0	0	0	0	0
