# Supplementary material for: An environmentally relevant concentration of antibiotics impairs the immune system of zebrafish (Danio rerio) and increases susceptibility to virus infection
Source: Front Immunol. 2023 Jan 12;13:1100092. doi: 10.3389/fimmu.2022.1100092 (PMC9878320; doi:10.3389/fimmu.2022.1100092)
Supplement: Supplementary file 3 [file DataSheet_3.xlsx]

## Sheet: Intestine
Supplementary File S3. Differential expression analysis of the intestine and kidney samples from antibiotic-treated fish vs. DMSO-treated fish.
rowname	ENSEMBL	log2FoldChange	lfcSE	stat	pvalue
si:dkey-58f10.11	ENSDARG00000094935	-6.88483	1.21711	-5.6567	1.54312e-08
ugt5e1	ENSDARG00000058048	-5.65783	1.23548	-4.57946	4.66179e-06
CU914622.2	ENSDARG00000103634	-5.08816	1.48819	-3.41901	0.000628483
gls2a	ENSDARG00000069095	-4.9505	0.924738	-5.3534	8.63147e-08
lmln	ENSDARG00000061265	-4.74507	1.56112	-3.03952	0.00236953
BX323596.1	ENSDARG00000101138	-4.58857	1.56167	-2.93824	0.00330079
trim62.2	ENSDARG00000095536	-4.43932	1.53612	-2.88996	0.00385292
tbx21	ENSDARG00000004473	-4.15919	1.61117	-2.58147	0.00983806
si:ch211-163c2.1_1	ENSDARG00000105415	-3.93262	1.38632	-2.83673	0.00455786
guca1e	ENSDARG00000101567	-3.87336	0.782573	-4.94952	7.43975e-07
tfec	ENSDARG00000098745	-3.79335	1.32789	-2.85668	0.00428102
fgf22	ENSDARG00000076510	-3.70637	1.00241	-3.69747	0.000217763
si:ch211-271e10.6	ENSDARG00000093763	-3.60389	0.898875	-4.00933	6.08903e-05
AL831726.2	ENSDARG00000104185	-3.5934	1.13476	-3.16666	0.00154199
CU459094.3	ENSDARG00000116047	-3.54703	1.27574	-2.78038	0.00542946
lgals3bpa	ENSDARG00000037805	-3.47938	1.21412	-2.86576	0.00416005
si:dkey-147f3.8_2	ENSDARG00000071029	-3.43939	1.2081	-2.84695	0.00441399
reep6	ENSDARG00000087349	-3.41271	1.25633	-2.7164	0.00659955
BX470259.1	ENSDARG00000111506	-3.38893	1.21267	-2.7946	0.00519636
si:ch211-114l13.1	ENSDARG00000093323	-3.29943	1.04785	-3.14876	0.00163963
gnat2	ENSDARG00000042529	-3.22149	0.940359	-3.4258	0.000612982
si:dkeyp-118b1.2	ENSDARG00000079131	-3.15008	0.88695	-3.55159	0.000382914
ppm1lb	ENSDARG00000089641	-3.1498	1.01023	-3.11789	0.0018215
ghrhrb	ENSDARG00000053708	-3.13126	0.672838	-4.65381	3.25852e-06
esrrgb	ENSDARG00000011696	-3.12843	1.11054	-2.81704	0.00484679
CYTH2	ENSDARG00000028800	-3.04744	1.16756	-2.61009	0.00905188
serpina1l	ENSDARG00000090850	-3.04213	0.48627	-6.25606	3.94833e-10
tgfbr1b	ENSDARG00000042259	-3.02541	0.902293	-3.35303	0.000799327
mmp15a_1	ENSDARG00000051962	-3.00091	1.13816	-2.63664	0.00837313
BX323596.2	ENSDARG00000102514	-2.99506	1.13315	-2.64313	0.00821425
nxph1	ENSDARG00000033447	-2.97857	1.0372	-2.87174	0.00408224
rnf24	ENSDARG00000036965	-2.92731	0.778415	-3.76061	0.000169502
si:dkey-56m15.9	ENSDARG00000103281	-2.91859	1.03085	-2.83125	0.00463657
slc50a1	ENSDARG00000015158	-2.91553	0.894409	-3.25973	0.00111518
si:cabz01069012.2	ENSDARG00000086576	-2.90882	0.800088	-3.63563	0.000277306
slc43a1b	ENSDARG00000037748	-2.83339	0.684776	-4.13768	3.5083e-05
nrp1a	ENSDARG00000102153	-2.77833	0.704835	-3.94182	8.08652e-05
zgc:103438	ENSDARG00000035663	-2.76044	0.76499	-3.60847	0.000308014
tdh	ENSDARG00000002745	-2.75127	0.48825	-5.63497	1.7509e-08
acoxl	ENSDARG00000020149	-2.75106	0.761058	-3.61479	0.000300592
itgb1b	ENSDARG00000104484	-2.74306	0.709637	-3.86545	0.000110885
stk17a	ENSDARG00000074715	-2.72986	1.03069	-2.64856	0.00808355
slc38a2	ENSDARG00000045886	-2.72031	0.333671	-8.15268	3.55959e-16
lpin1	ENSDARG00000020239	-2.71353	0.542019	-5.00634	5.54736e-07
rab23	ENSDARG00000004151	-2.6734	0.894619	-2.98831	0.00280527
dnai1.2	ENSDARG00000038788	-2.64354	0.88448	-2.9888	0.00280073
si:ch211-152c8.2	ENSDARG00000100251	-2.63601	0.956889	-2.75477	0.00587333
si:ch1073-440p11.2	ENSDARG00000042643	-2.59147	0.857303	-3.02282	0.00250435
SYDE2	ENSDARG00000099479	-2.57267	0.619079	-4.15565	3.24369e-05
slc7a3a	ENSDARG00000020645	-2.55165	0.672675	-3.79328	0.000148668
tmeff2b	ENSDARG00000058699	-2.54369	0.719111	-3.53727	0.000404282
si:rp71-36a1.3	ENSDARG00000071662	-2.52422	0.917401	-2.75149	0.00593244
il12rb2	ENSDARG00000052157	-2.52081	0.926343	-2.72125	0.00650359
rdh12	ENSDARG00000018069	-2.49954	0.708775	-3.52656	0.000421003
lrrc74b	ENSDARG00000098365	-2.49465	0.717828	-3.47528	0.000510329
si:dkeyp-82a1.4	ENSDARG00000069103	-2.48635	0.914552	-2.71865	0.00655485
esyt1a	ENSDARG00000034714	-2.461	0.792937	-3.10365	0.00191148
gpr137ba	ENSDARG00000078448	-2.45134	0.823114	-2.97813	0.00290012
egln1a	ENSDARG00000038996	-2.4359	0.933076	-2.61061	0.00903803
si:dkey-16p6.1_17	ENSDARG00000104897	-2.43353	0.392484	-6.20032	5.63467e-10
ccdc141	ENSDARG00000095675	-2.42506	0.658265	-3.68401	0.000229595
slc25a38a	ENSDARG00000059805	-2.42122	0.459192	-5.27279	1.34366e-07
mpeg1.2	ENSDARG00000043093	-2.41343	0.860343	-2.8052	0.00502856
si:ch211-217k17.12	ENSDARG00000088234	-2.41216	0.615591	-3.91845	8.9121e-05
phldb1a	ENSDARG00000061093	-2.37429	0.734619	-3.232	0.00122926
arg2	ENSDARG00000039269	-2.37114	0.806022	-2.94177	0.00326338
klf13	ENSDARG00000061368	-2.35935	0.720089	-3.27647	0.00105114
matn3a	ENSDARG00000069245	-2.35899	0.748699	-3.15079	0.00162831
si:ch73-352p4.8	ENSDARG00000040610	-2.35326	0.633587	-3.71419	0.000203858
sema4gb	ENSDARG00000088143	-2.34984	0.594006	-3.95592	7.62391e-05
C20H6orf58_1	ENSDARG00000095751	-2.3498	0.76701	-3.06358	0.00218705
fnbp1a	ENSDARG00000036156	-2.3272	0.793446	-2.93303	0.00335672
acot11a	ENSDARG00000058229	-2.32179	0.366399	-6.33676	2.34642e-10
crybg1b	ENSDARG00000006060	-2.32154	0.845795	-2.74481	0.00605466
tmem86a	ENSDARG00000044034	-2.31596	0.885024	-2.61683	0.00887514
tent4a	ENSDARG00000062114	-2.30091	0.860912	-2.67264	0.00752574
si:ch211-213a13.1	ENSDARG00000090600	-2.29855	0.526405	-4.36651	1.26245e-05
qpct	ENSDARG00000089717	-2.29645	0.640039	-3.58798	0.000333252
aldh1l1	ENSDARG00000077004	-2.28558	0.622385	-3.67229	0.000240388
arvcfa	ENSDARG00000074329	-2.27821	0.862299	-2.64202	0.00824138
scarb2c	ENSDARG00000089844	-2.27368	0.563809	-4.03271	5.51378e-05
si:ch211-171h4.3	ENSDARG00000020455	-2.26634	0.836219	-2.71023	0.00672374
zbtb4	ENSDARG00000105255	-2.2529	0.438493	-5.13782	2.77942e-07
si:ch211-212c13.8	ENSDARG00000078757	-2.25081	0.644603	-3.49178	0.000479809
si:ch211-153b23.3	ENSDARG00000104919	-2.24623	0.767549	-2.9265	0.003428
mat2ab	ENSDARG00000037121	-2.23601	0.58315	-3.83436	0.00012589
si:dkey-16p6.1_8	ENSDARG00000089179	-2.23268	0.786207	-2.83981	0.00451401
cdip1	ENSDARG00000076118	-2.2323	0.822765	-2.71316	0.00666443
rasgrp3	ENSDARG00000077864	-2.22073	0.823775	-2.69579	0.0070221
jupb	ENSDARG00000059067	-2.21035	0.677558	-3.26222	0.00110541
cyp7b1	ENSDARG00000008858	-2.20943	0.612137	-3.60937	0.000306939
si:ch211-120g10.1	ENSDARG00000090930	-2.2064	0.776659	-2.84088	0.00449889
CABZ01087953.1	ENSDARG00000104106	-2.19725	0.738192	-2.97653	0.00291528
add1	ENSDARG00000103962	-2.18652	0.511425	-4.27535	1.90834e-05
dnaja1	ENSDARG00000030972	-2.18616	0.581267	-3.76103	0.000169212
gch1	ENSDARG00000070453	-2.17091	0.440491	-4.92839	8.29103e-07
ptpn11b	ENSDARG00000012340	-2.16997	0.663047	-3.27272	0.00106518
plbd1	ENSDARG00000063313	-2.16887	0.592434	-3.66094	0.000251287
itih3b	ENSDARG00000102722	-2.16808	0.564153	-3.84306	0.000121508
c9	ENSDARG00000016319	-2.15897	0.576106	-3.74751	0.000178596
cacna1g	ENSDARG00000089913	-2.14294	0.801198	-2.67467	0.00748021
numa1	ENSDARG00000102483	-2.14268	0.477771	-4.48474	7.30032e-06
gcgrb	ENSDARG00000036272	-2.13973	0.483828	-4.42249	9.75682e-06
lrrc53	ENSDARG00000097415	-2.13595	0.821972	-2.59856	0.00936149
lix1l	ENSDARG00000063244	-2.13129	0.756562	-2.81707	0.0048464
phldb1b	ENSDARG00000079378	-2.12447	0.533608	-3.98133	6.8532e-05
rnf167	ENSDARG00000017636	-2.12015	0.49153	-4.31336	1.60794e-05
mosmob	ENSDARG00000035837	-2.11626	0.715967	-2.95581	0.00311853
si:ch211-208h16.4	ENSDARG00000095142	-2.11383	0.762691	-2.77154	0.00557917
stbd1	ENSDARG00000098408	-2.11151	0.58966	-3.58089	0.000342426
pnp5a	ENSDARG00000078619	-2.10492	0.58915	-3.57281	0.000353176
clcn2a	ENSDARG00000062427	-2.10444	0.682695	-3.08255	0.00205238
itgae.2	ENSDARG00000057787	-2.1028	0.698982	-3.00837	0.00262652
ifngr1l	ENSDARG00000074488	-2.09943	0.74873	-2.80399	0.00504738
mhc1uka	ENSDARG00000092731	-2.09751	0.645969	-3.24707	0.001166
aspg	ENSDARG00000052942	-2.09631	0.477563	-4.38959	1.13563e-05
slc38a4	ENSDARG00000018149	-2.09622	0.356731	-5.87618	4.19832e-09
cbln14	ENSDARG00000053845	-2.09476	0.704936	-2.97156	0.00296294
rc3h1a	ENSDARG00000062550	-2.09021	0.561092	-3.72525	0.000195123
mob2a	ENSDARG00000023214	-2.0878	0.516801	-4.03986	5.34835e-05
rsu1	ENSDARG00000102885	-2.08776	0.676371	-3.08671	0.00202384
adgre5b.2	ENSDARG00000104083	-2.08575	0.674818	-3.09084	0.00199593
FQ311908.1	ENSDARG00000098694	-2.07207	0.727644	-2.84764	0.00440444
mhc1zaa	ENSDARG00000092162	-2.07142	0.517573	-4.00219	6.27601e-05
miox	ENSDARG00000002764	-2.05988	0.71071	-2.89834	0.0037514
cd40	ENSDARG00000054968	-2.05129	0.71221	-2.88018	0.00397449
aldob	ENSDARG00000053684	-2.05007	0.442278	-4.63525	3.56502e-06
man1b1b	ENSDARG00000076592	-2.04959	0.699131	-2.93162	0.00337202
ano6	ENSDARG00000061544	-2.04899	0.546784	-3.74735	0.000178713
wdfy3	ENSDARG00000078890	-2.04034	0.584249	-3.49224	0.000478989
nudt19	ENSDARG00000077537	-2.03823	0.477149	-4.27168	1.94006e-05
ugp2a	ENSDARG00000005578	-2.03406	0.77939	-2.60981	0.0090592
zgc:77158	ENSDARG00000013784	-2.0256	0.625054	-3.24068	0.00119246
c3a.3	ENSDARG00000052207	-2.02429	0.724347	-2.79465	0.00519565
ntrk3b	ENSDARG00000086214	-2.02401	0.645466	-3.13574	0.00171422
CABZ01055347.1	ENSDARG00000061660	-2.02311	0.625204	-3.23592	0.00121252
dbpa	ENSDARG00000063014	-2.00843	0.734115	-2.73585	0.00622198
nkain4	ENSDARG00000062699	-2.00726	0.616339	-3.25675	0.00112696
cyp2x7	ENSDARG00000044002	-2.00512	0.387943	-5.16859	2.35863e-07
fbp1b	ENSDARG00000020364	-2.0026	0.415552	-4.81912	1.44195e-06
si:ch1073-464p5.5	ENSDARG00000079544	-1.99664	0.494822	-4.03506	5.45894e-05
si:ch211-186e20.2	ENSDARG00000074712	-1.99446	0.66519	-2.99833	0.0027146
asic1b	ENSDARG00000101866	-1.98911	0.728962	-2.72869	0.00635856
si:ch211-214j8.1	ENSDARG00000020952	-1.98461	0.643366	-3.08473	0.00203739
chdh	ENSDARG00000100304	-1.98382	0.604756	-3.28037	0.0010367
lhx4	ENSDARG00000039458	-1.97842	0.499593	-3.96006	7.49315e-05
si:ch211-284e13.12	ENSDARG00000094492	-1.96355	0.636996	-3.08251	0.00205261
c4	ENSDARG00000015065	-1.95748	0.608993	-3.21429	0.00130769
slc2a8	ENSDARG00000104278	-1.95727	0.642632	-3.04571	0.00232129
si:dkey-79f11.7	ENSDARG00000092361	-1.94773	0.73108	-2.66419	0.00771745
adh8a	ENSDARG00000091211	-1.94411	0.60191	-3.2299	0.00123832
zgc:194209	ENSDARG00000039356	-1.93817	0.66097	-2.93231	0.00336447
ampd2b	ENSDARG00000029952	-1.93786	0.43418	-4.46327	8.07166e-06
abcc6b.2	ENSDARG00000094901	-1.93428	0.556865	-3.47352	0.000513681
ghra	ENSDARG00000054771	-1.93218	0.583202	-3.31305	0.000922846
zgc:112265	ENSDARG00000100406	-1.93182	0.4907	-3.93687	8.25518e-05
rxraa	ENSDARG00000057737	-1.92288	0.459021	-4.18909	2.80077e-05
phldb2a	ENSDARG00000079889	-1.92061	0.735778	-2.61031	0.00904598
mical3a_2	ENSDARG00000021979	-1.90717	0.551403	-3.45877	0.000542658
ccm2	ENSDARG00000013705	-1.90613	0.558272	-3.41434	0.000639357
slc25a33	ENSDARG00000039931	-1.90513	0.443163	-4.29894	1.7162e-05
bivm	ENSDARG00000061409	-1.90285	0.639473	-2.97566	0.00292364
dspb	ENSDARG00000076673	-1.89908	0.424166	-4.47721	7.56249e-06
tbc1d30	ENSDARG00000075281	-1.89343	0.480058	-3.94416	8.00795e-05
si:dkey-201l21.2_1	ENSDARG00000092908	-1.89009	0.461099	-4.09911	4.1475e-05
CABZ01044048.1	ENSDARG00000011463	-1.8808	0.477139	-3.94183	8.08635e-05
apbb2b	ENSDARG00000099995	-1.87795	0.689151	-2.72502	0.00642973
lect2l	ENSDARG00000033227	-1.87691	0.67267	-2.79023	0.00526704
si:ch211-188c16.1	ENSDARG00000077288	-1.87635	0.720348	-2.60479	0.00919313
fndc3ba	ENSDARG00000078179	-1.86671	0.525249	-3.55395	0.000379487
aff4	ENSDARG00000001857	-1.85006	0.531508	-3.48078	0.00049995
socs1b	ENSDARG00000089873	-1.84904	0.708628	-2.60933	0.00907205
cyfip2	ENSDARG00000036375	-1.83902	0.496011	-3.70763	0.000209211
f5	ENSDARG00000055705	-1.83877	0.400183	-4.59483	4.33099e-06
slc25a1b	ENSDARG00000076381	-1.8349	0.46304	-3.96273	7.40976e-05
masp1	ENSDARG00000068726	-1.83271	0.700811	-2.61512	0.00891952
arhgap18	ENSDARG00000074740	-1.83002	0.355864	-5.14248	2.7114e-07
FRMD4A	ENSDARG00000042249	-1.82886	0.625701	-2.9229	0.0034679
slc27a1b_2	ENSDARG00000104949	-1.82587	0.606632	-3.00984	0.00261384
SLC25A29	ENSDARG00000098849	-1.82418	0.567829	-3.21255	0.00131563
casp6b.2	ENSDARG00000070368	-1.82256	0.652764	-2.79206	0.0052374
apom	ENSDARG00000076838	-1.82191	0.598207	-3.04562	0.00232204
rnf114	ENSDARG00000009886	-1.81862	0.556131	-3.27012	0.00107502
c5	ENSDARG00000021004	-1.81443	0.463055	-3.91839	8.9141e-05
sardh	ENSDARG00000058102	-1.80926	0.561776	-3.22061	0.00127917
dgat2	ENSDARG00000018846	-1.80733	0.426706	-4.23554	2.28002e-05
bahcc1a	ENSDARG00000103739	-1.80733	0.573095	-3.15363	0.00161255
ccdc171	ENSDARG00000027381	-1.80707	0.644838	-2.80237	0.00507292
itih3a	ENSDARG00000055036	-1.80044	0.492277	-3.65738	0.000254805
ucp1	ENSDARG00000023151	-1.79673	0.407727	-4.40669	1.04962e-05
c7b	ENSDARG00000057121	-1.79149	0.520987	-3.43865	0.000584629
klf9	ENSDARG00000068194	-1.79081	0.654214	-2.73735	0.00619357
igfbp2b	ENSDARG00000031422	-1.78921	0.552492	-3.23844	0.00120185
tlcd2	ENSDARG00000077396	-1.78751	0.640634	-2.79023	0.00526714
itgb2	ENSDARG00000016939	-1.78424	0.534833	-3.33608	0.000849689
socs5a	ENSDARG00000100717	-1.78388	0.593943	-3.00345	0.00266937
mhc2a	ENSDARG00000031745	-1.77897	0.414153	-4.29545	1.74337e-05
itln3	ENSDARG00000003523	-1.77409	0.653058	-2.71658	0.00659594
si:dkey-105h12.2	ENSDARG00000041685	-1.76447	0.565668	-3.11926	0.00181306
CR855311.6	ENSDARG00000111795	-1.76035	0.634894	-2.77267	0.00555986
upp2	ENSDARG00000036833	-1.75661	0.653379	-2.68849	0.00717752
zgc:174259	ENSDARG00000091136	-1.75643	0.547042	-3.21077	0.00132379
ppargc1a	ENSDARG00000067829	-1.74617	0.6306	-2.76905	0.00562194
gfpt2	ENSDARG00000044094	-1.74571	0.628736	-2.77653	0.00549422
alox5b.2	ENSDARG00000043089	-1.74442	0.570343	-3.05854	0.00222417
LO018176.1	ENSDARG00000104493	-1.73648	0.554331	-3.13256	0.00173287
tdo2b	ENSDARG00000023176	-1.73393	0.509673	-3.40205	0.000668825
f8	ENSDARG00000101385	-1.73235	0.632443	-2.73914	0.00616009
klf12b	ENSDARG00000032197	-1.73143	0.52153	-3.3199	0.000900497
arhgef15	ENSDARG00000100293	-1.72864	0.649052	-2.66333	0.00773715
btr12	ENSDARG00000051809	-1.72641	0.600463	-2.87513	0.0040386
zfhx4	ENSDARG00000075542	-1.71994	0.496298	-3.46555	0.000529153
MYO9B	ENSDARG00000077410	-1.71968	0.372921	-4.61138	4e-06
rbfox1l	ENSDARG00000021184	-1.71915	0.539804	-3.18476	0.00144874
cxcr3.1_2	ENSDARG00000007358	-1.71898	0.634624	-2.70866	0.00675562
zgc:123103	ENSDARG00000099200	-1.70984	0.447693	-3.81924	0.000133865
rilp	ENSDARG00000074660	-1.70732	0.55129	-3.09696	0.00195514
entpd1	ENSDARG00000045066	-1.70517	0.505639	-3.37231	0.000745408
LO018340.1	ENSDARG00000063407	-1.69821	0.634605	-2.67601	0.00745039
epdl1	ENSDARG00000076386	-1.69704	0.336852	-5.03792	4.70615e-07
cfhl5	ENSDARG00000105052	-1.69351	0.567003	-2.98677	0.00281946
si:ch211-274k16.9	ENSDARG00000095918	-1.69249	0.649387	-2.6063	0.00915273
sb:cb37	ENSDARG00000041645	-1.68871	0.565961	-2.98379	0.00284705
sik2a	ENSDARG00000079618	-1.68503	0.506487	-3.3269	0.00087817
pla1a_1	ENSDARG00000102176	-1.68276	0.544338	-3.09139	0.00199221
si:dkey-79f11.5	ENSDARG00000075791	-1.68224	0.648123	-2.59555	0.00944389
fn1b	ENSDARG00000006526	-1.68101	0.448074	-3.75162	0.000175694
wu:fd46c06	ENSDARG00000102094	-1.6779	0.503244	-3.33416	0.000855566
ripk1l	ENSDARG00000006677	-1.67695	0.60997	-2.74922	0.00597365
gnsb	ENSDARG00000098296	-1.67564	0.515763	-3.24887	0.00115866
atxn1b	ENSDARG00000060862	-1.6731	0.402141	-4.16048	3.17586e-05
camkk1a	ENSDARG00000035452	-1.66744	0.592094	-2.81617	0.00485995
fzd5	ENSDARG00000025420	-1.66735	0.534196	-3.12122	0.00180102
tbc1d24	ENSDARG00000069339	-1.66313	0.533329	-3.1184	0.00181837
smcr8a	ENSDARG00000052818	-1.65675	0.559526	-2.96098	0.00306658
cox4i2	ENSDARG00000022509	-1.65214	0.590144	-2.79956	0.00511727
tlr5a	ENSDARG00000044415	-1.64737	0.602657	-2.73351	0.00626641
si:ch73-334d15.1	ENSDARG00000061672	-1.64687	0.470272	-3.50194	0.000461884
myo1f	ENSDARG00000078734	-1.6421	0.551985	-2.97489	0.00293092
pik3ca	ENSDARG00000075456	-1.63588	0.627218	-2.60815	0.00910323
zbtb10	ENSDARG00000077101	-1.63106	0.593453	-2.74842	0.00598824
hykk.2	ENSDARG00000074341	-1.62839	0.590858	-2.75597	0.00585182
dym	ENSDARG00000042555	-1.62291	0.553144	-2.93398	0.00334645
bmpr2b	ENSDARG00000020057	-1.61445	0.472063	-3.42	0.000626217
ces2b_2	ENSDARG00000101726	-1.6118	0.339786	-4.74358	2.09972e-06
aldh6a1	ENSDARG00000053485	-1.60927	0.447516	-3.59601	0.000323132
zgc:101699	ENSDARG00000033355	-1.60528	0.607034	-2.64446	0.00818214
sult3st5	ENSDARG00000071495	-1.60498	0.475464	-3.37561	0.000736519
SLC6A13	ENSDARG00000067567	-1.60401	0.591799	-2.7104	0.00672016
spam1	ENSDARG00000004199	-1.59782	0.602995	-2.64981	0.0080537
hgd	ENSDARG00000058005	-1.59611	0.431995	-3.69474	0.00022011
mical1	ENSDARG00000011809	-1.59431	0.54487	-2.92604	0.00343305
si:ch73-217n20.1	ENSDARG00000091584	-1.5926	0.595154	-2.67594	0.00745204
adcy6b	ENSDARG00000027797	-1.58839	0.564507	-2.81376	0.00489655
gmip	ENSDARG00000077249	-1.58168	0.612776	-2.58117	0.00984674
serpina1	ENSDARG00000090286	-1.57423	0.610473	-2.5787	0.0099172
hal	ENSDARG00000017444	-1.57237	0.591611	-2.65778	0.00786583
prkacaa	ENSDARG00000100349	-1.57201	0.50232	-3.1295	0.00175103
si:ch211-272h9.5	ENSDARG00000092167	-1.57032	0.556214	-2.82323	0.00475418
stx7l	ENSDARG00000069208	-1.56069	0.450171	-3.46688	0.000526542
traf2b	ENSDARG00000101036	-1.56054	0.508162	-3.07095	0.00213381
aplp1	ENSDARG00000098368	-1.55861	0.514245	-3.03086	0.00243856
krt8	ENSDARG00000058358	-1.55836	0.370062	-4.21109	2.54141e-05
fnbp1b_2	ENSDARG00000101028	-1.55467	0.513984	-3.02474	0.00248851
zyx	ENSDARG00000075733	-1.55465	0.513312	-3.02867	0.00245636
uox	ENSDARG00000007024	-1.55336	0.465945	-3.33378	0.000856745
plg	ENSDARG00000023111	-1.5532	0.488499	-3.17953	0.00147514
c1s	ENSDARG00000100599	-1.55064	0.489142	-3.17013	0.00152372
c3a.6	ENSDARG00000043719	-1.55036	0.556496	-2.78593	0.00533751
prkag2a	ENSDARG00000012625	-1.54865	0.469796	-3.29643	0.00097921
scn8ab	ENSDARG00000018032	-1.54342	0.511197	-3.01923	0.00253416
dapk3	ENSDARG00000074447	-1.5423	0.502731	-3.06785	0.00215606
capn5a	ENSDARG00000103317	-1.53977	0.3846	-4.00355	6.23981e-05
si:ch211-114l13.9	ENSDARG00000092894	-1.53929	0.509971	-3.01838	0.00254133
cbsb	ENSDARG00000010946	-1.53547	0.390956	-3.92747	8.58457e-05
dnase1l1	ENSDARG00000005464	-1.5326	0.368111	-4.16342	3.13519e-05
tefb	ENSDARG00000098103	-1.53201	0.516003	-2.969	0.00298774
ugt1b7	ENSDARG00000101176	-1.532	0.48523	-3.15726	0.00159258
itpr2	ENSDARG00000011909	-1.5252	0.424756	-3.59077	0.000329703
exoc3l4	ENSDARG00000058180	-1.51898	0.54998	-2.76188	0.00574691
caprin1b	ENSDARG00000054272	-1.51836	0.498316	-3.04699	0.00231142
ccdc92	ENSDARG00000041750	-1.51743	0.526147	-2.88404	0.00392613
pard6b	ENSDARG00000003865	-1.51147	0.582705	-2.59388	0.00949002
agmat	ENSDARG00000059700	-1.51023	0.550333	-2.7442	0.00606581
ccl34b.4	ENSDARG00000094002	-1.50727	0.456368	-3.30274	0.000957444
arl4ca	ENSDARG00000057606	-1.50536	0.574365	-2.62091	0.00876952
si:ch211-217k17.11	ENSDARG00000093748	-1.50245	0.470524	-3.19314	0.00140736
fam20cb	ENSDARG00000090338	-1.50013	0.532741	-2.81587	0.00486453
si:ch211-202f5.3	ENSDARG00000092998	-1.50004	0.520078	-2.88425	0.00392342
nudt3a	ENSDARG00000016256	-1.49935	0.472682	-3.17201	0.00151387
ptk7a	ENSDARG00000011863	-1.49663	0.478119	-3.13024	0.00174665
ripor1	ENSDARG00000062178	-1.48971	0.407542	-3.65537	0.000256814
si:ch211-132g1.4	ENSDARG00000095102	-1.48555	0.486482	-3.05365	0.00226073
tfa	ENSDARG00000016771	-1.48541	0.499107	-2.97613	0.00291907
si:ch211-153b23.4	ENSDARG00000077169	-1.48475	0.511308	-2.90383	0.00368634
aldh4a1	ENSDARG00000038207	-1.48339	0.447408	-3.31552	0.000914735
si:dkey-219e21.2	ENSDARG00000096739	-1.4829	0.431115	-3.43968	0.000582401
foxo1a	ENSDARG00000099555	-1.48262	0.551871	-2.68652	0.00721999
lygl1	ENSDARG00000056874	-1.48196	0.494656	-2.99594	0.00273602
fgd1	ENSDARG00000100402	-1.48189	0.527468	-2.80945	0.0049627
myrf	ENSDARG00000078676	-1.48054	0.473013	-3.13002	0.00174792
mtmr11	ENSDARG00000069755	-1.47701	0.408895	-3.61219	0.000303627
namptb	ENSDARG00000027183	-1.47609	0.436595	-3.38091	0.000722457
enc2	ENSDARG00000102418	-1.4747	0.536782	-2.74729	0.00600892
kidins220a	ENSDARG00000031240	-1.47394	0.505886	-2.91357	0.00357319
AMDHD1	ENSDARG00000007366	-1.46816	0.41606	-3.52871	0.000417583
nbeal1	ENSDARG00000099547	-1.46756	0.46495	-3.15638	0.00159742
c3a.1	ENSDARG00000012694	-1.46632	0.555192	-2.6411	0.00826363
PLEKHH3	ENSDARG00000070174	-1.46563	0.413872	-3.54127	0.000398203
aif1l	ENSDARG00000009336	-1.46417	0.447552	-3.27152	0.00106971
carmil2	ENSDARG00000056639	-1.45579	0.549102	-2.65121	0.00802037
hic1l	ENSDARG00000045660	-1.45287	0.535665	-2.71228	0.00668225
tap1	ENSDARG00000079766	-1.45042	0.391643	-3.70342	0.000212715
zc3h7bb	ENSDARG00000055930	-1.44995	0.510486	-2.84034	0.00450655
vmo1b	ENSDARG00000045299	-1.44943	0.466974	-3.10387	0.00191009
abca12	ENSDARG00000074749	-1.44768	0.487764	-2.96799	0.00299756
CABZ01073265.1	ENSDARG00000099425	-1.44681	0.543286	-2.66308	0.00774285
dnm2b	ENSDARG00000103054	-1.44647	0.438052	-3.30205	0.000959806
thrap3a	ENSDARG00000101989	-1.44612	0.429578	-3.36637	0.000761653
arhgap33	ENSDARG00000011333	-1.44146	0.532728	-2.70581	0.00681381
rasa3	ENSDARG00000063371	-1.43715	0.466372	-3.08155	0.00205927
itpr1a	ENSDARG00000014655	-1.4328	0.503469	-2.84585	0.0044293
ftr34	ENSDARG00000079614	-1.4326	0.541888	-2.64372	0.00820005
sipa1l3	ENSDARG00000061699	-1.42727	0.540845	-2.63897	0.00831581
dmgdh	ENSDARG00000025703	-1.42414	0.484539	-2.93916	0.00329098
syk	ENSDARG00000008186	-1.42407	0.427267	-3.33299	0.000859192
dync1h1	ENSDARG00000014717	-1.42081	0.405879	-3.50058	0.00046424
btg1	ENSDARG00000027249	-1.41335	0.463844	-3.04703	0.00231111
abcc6b.1	ENSDARG00000105403	-1.40762	0.332349	-4.23537	2.28179e-05
nrxn1b	ENSDARG00000063635	-1.40712	0.452022	-3.11293	0.00185238
ptdss1b	ENSDARG00000102114	-1.40702	0.517126	-2.72084	0.00651164
si:dkey-79f11.8	ENSDARG00000095673	-1.4051	0.482878	-2.90984	0.00361615
june	ENSDARG00000104090	-1.40406	0.529496	-2.65169	0.00800908
slc6a6b	ENSDARG00000098438	-1.40368	0.458493	-3.06151	0.00220223
slc22a31	ENSDARG00000078882	-1.40268	0.502639	-2.79063	0.00526048
tom1l2	ENSDARG00000056394	-1.3939	0.396515	-3.51539	0.00043911
zgc:110158	ENSDARG00000056490	-1.39317	0.402761	-3.45906	0.000542069
cxcl20	ENSDARG00000075163	-1.38876	0.362227	-3.83394	0.000126106
gbe1b	ENSDARG00000099524	-1.38605	0.445338	-3.11235	0.00185602
grk5l	ENSDARG00000078815	-1.38461	0.527597	-2.62437	0.00868097
zgc:165582	ENSDARG00000074362	-1.38343	0.489625	-2.82548	0.00472096
hlfa	ENSDARG00000074752	-1.38262	0.449519	-3.07578	0.00209949
klc1a	ENSDARG00000009796	-1.37842	0.379101	-3.63603	0.000276875
si:zfos-2070c2.1	ENSDARG00000070206	-1.37831	0.416684	-3.30781	0.000940275
acer2	ENSDARG00000077782	-1.37781	0.496321	-2.77605	0.00550235
ihha	ENSDARG00000058733	-1.3763	0.377169	-3.64904	0.000263227
cfhl4	ENSDARG00000102456	-1.36722	0.506884	-2.6973	0.00699045
serpinf2a	ENSDARG00000076448	-1.36571	0.507471	-2.69122	0.0071192
erbb2	ENSDARG00000026294	-1.36221	0.518806	-2.62567	0.00864775
gfm2	ENSDARG00000005561	-1.35688	0.366168	-3.70563	0.000210865
ahsg1	ENSDARG00000026764	-1.35387	0.470949	-2.87477	0.00404322
snrkb	ENSDARG00000017665	-1.3524	0.489794	-2.76116	0.00575967
plce1	ENSDARG00000087921	-1.35222	0.436733	-3.09621	0.00196011
eloa	ENSDARG00000102365	-1.34956	0.486112	-2.77624	0.00549924
piezo1	ENSDARG00000076870	-1.34891	0.455726	-2.95992	0.00307723
ap2m1b	ENSDARG00000033899	-1.34655	0.517408	-2.60249	0.00925498
si:ch73-103l1.2	ENSDARG00000096505	-1.34191	0.453392	-2.95971	0.00307927
sptbn1	ENSDARG00000102883	-1.33892	0.347062	-3.85787	0.000114381
ncoa1	ENSDARG00000018257	-1.33402	0.493819	-2.70143	0.00690417
CABZ01038524.1	ENSDARG00000115425	-1.33226	0.431903	-3.08463	0.00203807
slc22a2	ENSDARG00000030530	-1.32236	0.420841	-3.14218	0.00167694
mpeg1.1	ENSDARG00000055290	-1.32143	0.372809	-3.54452	0.000393331
chia.6_2	ENSDARG00000093193	-1.31048	0.436942	-2.99921	0.00270685
igsf9b	ENSDARG00000010408	-1.30689	0.495214	-2.63903	0.00831437
per1a	ENSDARG00000056885	-1.3058	0.3929	-3.32349	0.000888984
ces2a	ENSDARG00000041569	-1.30506	0.389393	-3.35154	0.000803648
acap2	ENSDARG00000060783	-1.30466	0.429383	-3.03845	0.00237801
cyp2aa2	ENSDARG00000104811	-1.30252	0.417884	-3.11694	0.00182737
tmpob	ENSDARG00000022978	-1.30223	0.439467	-2.9632	0.00304461
znf1064	ENSDARG00000087645	-1.30087	0.332045	-3.91774	8.93821e-05
serbp1b	ENSDARG00000087421	-1.29893	0.486087	-2.67221	0.00753525
hebp2	ENSDARG00000042630	-1.2985	0.491344	-2.64275	0.0082236
pter	ENSDARG00000063375	-1.29308	0.422741	-3.05881	0.00222216
slc2a5	ENSDARG00000077875	-1.29139	0.348066	-3.71019	0.000207105
pygl	ENSDARG00000002197	-1.29127	0.414319	-3.1166	0.00182948
serpinf2b	ENSDARG00000061383	-1.2886	0.449107	-2.86925	0.00411452
pi4kaa	ENSDARG00000076724	-1.28695	0.483663	-2.66084	0.00779463
krt18a.1	ENSDARG00000018404	-1.28561	0.428746	-2.99853	0.00271283
l3mbtl1b	ENSDARG00000074346	-1.28558	0.445712	-2.88432	0.00392257
blnk	ENSDARG00000042722	-1.2817	0.490561	-2.61271	0.00898266
plekhf2	ENSDARG00000021141	-1.28073	0.47328	-2.70607	0.00680846
slc25a43	ENSDARG00000102048	-1.28023	0.444609	-2.87944	0.00398377
sall2	ENSDARG00000075116	-1.27775	0.471012	-2.71278	0.00667224
si:dkeyp-73d8.8	ENSDARG00000094045	-1.27721	0.431185	-2.9621	0.00305553
CABZ01049847.1	ENSDARG00000078258	-1.27677	0.48895	-2.61124	0.00902139
akap13	ENSDARG00000079994	-1.27517	0.319281	-3.99386	6.50062e-05
traf3	ENSDARG00000022000	-1.26578	0.483384	-2.61859	0.00882944
strn	ENSDARG00000100011	-1.26486	0.460786	-2.74501	0.00605087
cbln17	ENSDARG00000088911	-1.26223	0.366099	-3.4478	0.000565178
CU972454.5	ENSDARG00000111708	-1.26127	0.418381	-3.01463	0.00257289
smpd1	ENSDARG00000076121	-1.25919	0.353256	-3.56452	0.000364524
metap1	ENSDARG00000033440	-1.2574	0.371685	-3.38298	0.000717048
ephx2	ENSDARG00000040255	-1.25162	0.465737	-2.68741	0.00720093
ppp1r12c	ENSDARG00000052423	-1.24921	0.342486	-3.64749	0.000264819
glb1	ENSDARG00000036415	-1.24906	0.387837	-3.22059	0.00127929
myo10	ENSDARG00000017004	-1.24752	0.347265	-3.5924	0.000327647
wdr44	ENSDARG00000060249	-1.24496	0.354876	-3.50814	0.000451252
mlxip	ENSDARG00000059474	-1.24474	0.454898	-2.73631	0.00621328
cpne3	ENSDARG00000104177	-1.24454	0.40566	-3.06794	0.00215538
hspg2	ENSDARG00000076564	-1.24313	0.474386	-2.6205	0.00878012
ipo7	ENSDARG00000035751	-1.24295	0.421193	-2.95102	0.00316727
unm_sa911	ENSDARG00000034063	-1.23384	0.365333	-3.3773	0.000732019
sdc2	ENSDARG00000002731	-1.23109	0.452423	-2.7211	0.00650651
kdr	ENSDARG00000017321	-1.23101	0.446416	-2.75753	0.00582396
eif3eb	ENSDARG00000002549	-1.219	0.470246	-2.59226	0.00953471
add3a	ENSDARG00000040874	-1.21884	0.325399	-3.74569	0.000179901
zgc:152670	ENSDARG00000017038	-1.21603	0.426102	-2.85385	0.00431935
gstt1a	ENSDARG00000042428	-1.21396	0.397996	-3.05017	0.00228713
sult3st1	ENSDARG00000009885	-1.21126	0.319163	-3.79512	0.000147571
parp8	ENSDARG00000059789	-1.20791	0.440881	-2.73976	0.00614843
brip1	ENSDARG00000074410	-1.20787	0.407668	-2.96288	0.00304774
mmd	ENSDARG00000040387	-1.20621	0.30497	-3.95519	7.6475e-05
rfxap	ENSDARG00000076891	-1.20466	0.44755	-2.69167	0.00710946
abca5	ENSDARG00000074041	-1.19981	0.426118	-2.81568	0.00486739
acp2	ENSDARG00000007244	-1.19625	0.415043	-2.88222	0.00394881
pnp4b	ENSDARG00000029230	-1.1945	0.329403	-3.62627	0.000287546
si:ch211-132g1.3	ENSDARG00000089477	-1.19419	0.454633	-2.6267	0.00862167
nedd4l	ENSDARG00000060006	-1.19412	0.255957	-4.6653	3.08164e-06
cp	ENSDARG00000010312	-1.19211	0.412799	-2.88788	0.00387848
ldb2a	ENSDARG00000019579	-1.18619	0.429095	-2.76441	0.0057026
si:ch73-27e22.8	ENSDARG00000116618	-1.18303	0.365917	-3.23306	0.00122471
rab14l	ENSDARG00000035188	-1.18044	0.405883	-2.90833	0.00363365
armt1	ENSDARG00000055676	-1.17818	0.448778	-2.6253	0.00865715
hgs	ENSDARG00000020960	-1.17655	0.340786	-3.45245	0.000555517
sorbs1	ENSDARG00000103435	-1.17378	0.343836	-3.41378	0.000640688
stard13a	ENSDARG00000079542	-1.17349	0.44618	-2.63009	0.00853623
C18H15orf48	ENSDARG00000092903	-1.17198	0.438017	-2.67565	0.00745852
eif3s10	ENSDARG00000076815	-1.16908	0.384828	-3.03793	0.00238205
si:ch211-132p1.3	ENSDARG00000090889	-1.1675	0.355473	-3.28437	0.00102212
si:ch211-127b6.2_2	ENSDARG00000103324	-1.16029	0.342187	-3.39081	0.000696861
cetp	ENSDARG00000030872	-1.16004	0.403484	-2.87506	0.00403946
lgals8a	ENSDARG00000037066	-1.15727	0.4484	-2.58088	0.00985492
c8a	ENSDARG00000039516	-1.15238	0.423666	-2.72002	0.00652781
ppp1r1b	ENSDARG00000076280	-1.14881	0.343565	-3.34381	0.000826375
si:dkey-260g12.1	ENSDARG00000094366	-1.14811	0.432985	-2.65161	0.0080109
ugt5b1	ENSDARG00000104995	-1.14449	0.407625	-2.80771	0.00498957
cdab	ENSDARG00000038199	-1.13869	0.342769	-3.32205	0.000893598
mtss1	ENSDARG00000059604	-1.13828	0.4159	-2.7369	0.00620203
tfr1b	ENSDARG00000077372	-1.13204	0.433709	-2.61015	0.00905037
anxa4	ENSDARG00000036456	-1.12663	0.351301	-3.20701	0.00134124
zbtb38	ENSDARG00000100607	-1.12242	0.371132	-3.0243	0.00249205
gcat	ENSDARG00000005643	-1.12156	0.373605	-3.00199	0.00268219
zgc:153733	ENSDARG00000110325	-1.1194	0.425705	-2.62951	0.00855072
si:dkey-79f11.10	ENSDARG00000093857	-1.11678	0.331869	-3.36512	0.000765111
dap1b_1	ENSDARG00000086842	-1.115	0.399623	-2.79012	0.00526888
igf2r	ENSDARG00000006094	-1.11477	0.428828	-2.59958	0.00933381
tab1	ENSDARG00000036613	-1.11414	0.348728	-3.19487	0.00139895
sdr16c5a	ENSDARG00000016233	-1.11359	0.373619	-2.98054	0.00287739
akap7	ENSDARG00000043843	-1.1124	0.3852	-2.88784	0.00387892
snx9a	ENSDARG00000000837	-1.10031	0.413568	-2.66052	0.0078019
pof1b	ENSDARG00000054060	-1.09841	0.321998	-3.41122	0.000646734
plekho2	ENSDARG00000016774	-1.0959	0.415774	-2.63581	0.00839369
lmna	ENSDARG00000013415	-1.09552	0.376492	-2.9098	0.00361666
znrf3	ENSDARG00000062573	-1.08963	0.364038	-2.99317	0.00276097
nop53	ENSDARG00000100452	-1.08877	0.357898	-3.04212	0.0023492
wnk1b	ENSDARG00000039392	-1.08866	0.311086	-3.49954	0.000466056
itgav	ENSDARG00000006314	-1.0877	0.35702	-3.04662	0.00231431
per3	ENSDARG00000010519	-1.0811	0.279873	-3.86284	0.000112078
CABZ01068358.1	ENSDARG00000106669	-1.0783	0.360909	-2.98772	0.00281062
pam	ENSDARG00000100170	-1.07717	0.301124	-3.57716	0.000347346
rbms2a	ENSDARG00000044179	-1.0649	0.384391	-2.77036	0.00559941
gbp2	ENSDARG00000038669	-1.0612	0.365281	-2.90517	0.00367052
farp1	ENSDARG00000074381	-1.05793	0.371275	-2.84945	0.00437944
sh3kbp1	ENSDARG00000075853	-1.05771	0.369504	-2.86252	0.00420283
camk2d1	ENSDARG00000043010	-1.05145	0.281952	-3.72916	0.000192119
dock8	ENSDARG00000055225	-1.04908	0.378652	-2.77056	0.00559598
fgg	ENSDARG00000037281	-1.04777	0.391253	-2.678	0.00740635
rac1b	ENSDARG00000087954	-1.04571	0.398471	-2.62432	0.00868234
eif3c	ENSDARG00000016443	-1.04372	0.344713	-3.02779	0.0024635
lamc1	ENSDARG00000036279	-1.03126	0.325633	-3.16695	0.00154048
dhrs7	ENSDARG00000003444	-1.02513	0.356334	-2.87687	0.00401642
plekha5	ENSDARG00000045870	-1.0198	0.372084	-2.74079	0.00612919
serpinc1	ENSDARG00000042684	-1.01749	0.390475	-2.60577	0.00916683
parp12a	ENSDARG00000042496	-1.01342	0.350442	-2.89185	0.00382986
b4galt1l	ENSDARG00000104404	-1.01297	0.376187	-2.69273	0.007087
rabgap1l	ENSDARG00000061757	-1.01012	0.289234	-3.49241	0.000478685
klf8	ENSDARG00000060661	-1.00595	0.390072	-2.57888	0.00991224
ralgapb	ENSDARG00000088899	-1.00399	0.389535	-2.57741	0.00995451
pik3r3a	ENSDARG00000103038	-1.00213	0.296724	-3.37729	0.000732032
chchd3a	ENSDARG00000032919	-1.00081	0.300255	-3.33318	0.000858588
CABZ01087948.1	ENSDARG00000102965	1.00256	0.313649	3.19643	0.00139141
MTERF4	ENSDARG00000079124	1.00288	0.304835	3.28992	0.00100217
allc	ENSDARG00000042562	1.00374	0.382403	2.62483	0.00866935
gpd1c	ENSDARG00000036942	1.00396	0.360027	2.78857	0.00529413
znf414	ENSDARG00000079229	1.01198	0.342171	2.95754	0.00310108
nsmaf	ENSDARG00000051920	1.01539	0.276846	3.66769	0.000244748
h1-10	ENSDARG00000054058	1.01549	0.382297	2.65627	0.00790093
selenof	ENSDARG00000099664	1.01833	0.318198	3.20031	0.00137282
trnau1apa	ENSDARG00000101323	1.02154	0.271046	3.76887	0.000163988
mavs	ENSDARG00000069733	1.03269	0.367418	2.81067	0.00494389
ddx5	ENSDARG00000038068	1.03289	0.222128	4.64999	3.31953e-06
agpat2	ENSDARG00000101139	1.03412	0.343268	3.01257	0.00259043
fastkd2	ENSDARG00000074031	1.03497	0.282772	3.6601	0.000252115
dcaf17	ENSDARG00000074909	1.03635	0.367354	2.82112	0.00478559
ddx51	ENSDARG00000025854	1.03954	0.352331	2.95047	0.00317296
mettl27	ENSDARG00000069507	1.04091	0.348232	2.98912	0.00279785
cars1	ENSDARG00000036164	1.04123	0.403083	2.58316	0.00979012
ccdc125	ENSDARG00000056477	1.04153	0.365145	2.85236	0.00433954
uspl1	ENSDARG00000034825	1.04489	0.313434	3.33369	0.000857024
tiprl	ENSDARG00000032353	1.05013	0.312001	3.3658	0.000763215
mrpl20	ENSDARG00000090462	1.065	0.302018	3.52629	0.000421425
exosc2	ENSDARG00000028688	1.07435	0.372025	2.88784	0.00387898
rbp2a	ENSDARG00000070038	1.07609	0.310949	3.46068	0.000538817
tsc22d3	ENSDARG00000075666	1.07693	0.373654	2.88215	0.00394978
pink1	ENSDARG00000001929	1.07752	0.326151	3.30374	0.000954052
surf2	ENSDARG00000112476	1.07965	0.392368	2.75163	0.00592996
cabp2b	ENSDARG00000052277	1.08125	0.311149	3.47504	0.000510786
shq1	ENSDARG00000058522	1.08397	0.409666	2.64599	0.00814531
cdk11b	ENSDARG00000102546	1.08542	0.371944	2.91823	0.00352026
KLHL12	ENSDARG00000112728	1.0864	0.302505	3.59133	0.000328996
rpap2	ENSDARG00000038397	1.09562	0.362952	3.01864	0.00253916
znf143b	ENSDARG00000041581	1.09585	0.257213	4.26049	2.03983e-05
atf7ip2	ENSDARG00000089698	1.10284	0.39549	2.78855	0.00529446
MCUR1	ENSDARG00000016964	1.10749	0.3717	2.97952	0.00288696
aggf1	ENSDARG00000060109	1.1082	0.329645	3.36179	0.000774394
si:ch211-40k21.9	ENSDARG00000097546	1.11123	0.414443	2.68127	0.00733431
snrnp35	ENSDARG00000099913	1.11151	0.396565	2.80284	0.00506544
npl	ENSDARG00000009390	1.11158	0.408561	2.72071	0.00651422
rwdd2b	ENSDARG00000055426	1.11323	0.429722	2.59057	0.00958163
alg12	ENSDARG00000041199	1.11952	0.370019	3.02558	0.00248158
tomm6	ENSDARG00000097797	1.11961	0.392027	2.85594	0.00429091
elp2	ENSDARG00000017199	1.12168	0.430563	2.60515	0.00918348
grpel1	ENSDARG00000010021	1.12712	0.406028	2.77597	0.00550369
zgc:174972	ENSDARG00000087933	1.13705	0.297032	3.82803	0.000129173
cdkal1	ENSDARG00000104848	1.14003	0.341174	3.34149	0.000833288
pik3c2g	ENSDARG00000099803	1.15228	0.44472	2.59102	0.00956918
pex1	ENSDARG00000098904	1.15249	0.281739	4.09061	4.30239e-05
si:ch1073-314i13.4	ENSDARG00000074266	1.15788	0.264814	4.37243	1.22873e-05
ipo4	ENSDARG00000041493	1.15884	0.442628	2.61809	0.00884231
prepl	ENSDARG00000017853	1.15947	0.412016	2.81413	0.00489092
nt5dc2	ENSDARG00000059646	1.16359	0.449947	2.58606	0.00970795
timm8b	ENSDARG00000055708	1.1643	0.358997	3.24319	0.00118199
slc29a3	ENSDARG00000077828	1.16532	0.443344	2.62848	0.00857683
nprl2	ENSDARG00000059613	1.17373	0.417579	2.8108	0.00494181
rsad1	ENSDARG00000077698	1.17473	0.411148	2.8572	0.00427398
pelo	ENSDARG00000055477	1.17833	0.363235	3.24398	0.00117871
uckl1b	ENSDARG00000078973	1.17878	0.274138	4.29997	1.70821e-05
chsy1	ENSDARG00000079027	1.18775	0.315064	3.76985	0.000163343
tdrkh	ENSDARG00000053474	1.19338	0.450724	2.6477	0.00810409
si:dkey-10o6.2	ENSDARG00000074628	1.1956	0.437842	2.73067	0.00632064
abhd3	ENSDARG00000018809	1.19874	0.372686	3.21649	0.00129767
CU469526.1	ENSDARG00000098660	1.20644	0.350115	3.44584	0.00056928
dgat1a	ENSDARG00000103503	1.20798	0.431113	2.802	0.00507875
thumpd3	ENSDARG00000059634	1.20854	0.314429	3.84362	0.000121235
cebpb	ENSDARG00000042725	1.2126	0.446665	2.71478	0.00663196
CU856539.2	ENSDARG00000058946	1.21304	0.426799	2.84219	0.00448053
irs1	ENSDARG00000054087	1.21641	0.442035	2.75183	0.00592628
si:dkey-85a20.4_1	ENSDARG00000079055	1.21682	0.431505	2.81993	0.00480337
si:ch211-214b16.2	ENSDARG00000102593	1.21858	0.421776	2.88918	0.00386253
elob_1	ENSDARG00000097740	1.23933	0.442548	2.80044	0.00510327
mt-nd1	ENSDARG00000063895	1.24401	0.477715	2.60408	0.00921216
dpm3	ENSDARG00000058650	1.24641	0.440214	2.83137	0.00463493
raph1b	ENSDARG00000061732	1.24776	0.352078	3.544	0.000394103
zgc:158417	ENSDARG00000101671	1.24782	0.417074	2.99184	0.00277302
elp1	ENSDARG00000094204	1.24969	0.334753	3.73315	0.000189097
dhx37	ENSDARG00000062612	1.2512	0.409605	3.05464	0.00225329
ptrhd1	ENSDARG00000016122	1.25509	0.327098	3.83704	0.000124526
pdk2a	ENSDARG00000020876	1.26623	0.409853	3.08949	0.00200502
hmgcs1	ENSDARG00000103025	1.27128	0.38068	3.33948	0.00083934
adat2	ENSDARG00000041944	1.27324	0.374994	3.39535	0.000685402
serpinb1l3	ENSDARG00000014556	1.27338	0.427766	2.97682	0.00291254
srd5a3	ENSDARG00000043307	1.27445	0.406535	3.1349	0.00171912
tcnba	ENSDARG00000068088	1.28457	0.461678	2.78239	0.00539596
FO704772.3	ENSDARG00000116076	1.28933	0.499542	2.58103	0.00985066
h1-0	ENSDARG00000038559	1.28966	0.334178	3.8592	0.000113759
mdh1ab	ENSDARG00000103849	1.29117	0.350426	3.68456	0.000229101
orc3	ENSDARG00000008805	1.29563	0.461546	2.80715	0.00499813
si:ch211-225b11.4	ENSDARG00000093563	1.30496	0.374335	3.48608	0.000490146
nrd1b	ENSDARG00000062372	1.31008	0.383452	3.41655	0.000634193
mt-atp6	ENSDARG00000063911	1.31016	0.455627	2.87551	0.00403378
myo5ab	ENSDARG00000025218	1.31098	0.457177	2.86755	0.00413665
elovl5	ENSDARG00000004979	1.31156	0.425609	3.0816	0.00205894
gtf3c2	ENSDARG00000004574	1.31627	0.483812	2.72063	0.00651582
si:dkey-188i13.11	ENSDARG00000092895	1.31837	0.315015	4.18509	2.85054e-05
arhgap32b	ENSDARG00000074184	1.32128	0.416829	3.16984	0.00152522
rpap1	ENSDARG00000075072	1.3302	0.414375	3.21014	0.00132672
tert	ENSDARG00000042637	1.34224	0.499953	2.68473	0.0072588
gcga	ENSDARG00000079296	1.34728	0.466877	2.88573	0.00390503
wars1	ENSDARG00000100954	1.35531	0.492273	2.75317	0.00590214
si:dkey-183n20.15	ENSDARG00000094265	1.36077	0.520455	2.61459	0.00893351
wdr6	ENSDARG00000078571	1.36368	0.435671	3.13007	0.00174764
osbpl10b	ENSDARG00000040027	1.36485	0.474246	2.87794	0.00400285
stambpa	ENSDARG00000054501	1.37176	0.520541	2.63525	0.00840744
BX901974.1	ENSDARG00000067592	1.3746	0.460048	2.98794	0.0028086
tnks1bp1	ENSDARG00000068760	1.38658	0.410756	3.37568	0.000736333
top1mt_1	ENSDARG00000104809	1.39027	0.440271	3.15775	0.00158989
ddr2l	ENSDARG00000103830	1.40784	0.531307	2.64977	0.00805472
znrf2a	ENSDARG00000077855	1.42498	0.463507	3.07434	0.0021097
klf11b	ENSDARG00000013794	1.42594	0.546912	2.60725	0.00912721
mdn1	ENSDARG00000008976	1.4308	0.541929	2.64019	0.00828585
dbi	ENSDARG00000026369	1.43542	0.289381	4.9603	7.03828e-07
gde1	ENSDARG00000055108	1.44047	0.326953	4.40576	1.05415e-05
ushbp1	ENSDARG00000089071	1.44678	0.472543	3.06169	0.00220094
zgc:162780	ENSDARG00000069548	1.4476	0.561132	2.57979	0.00988612
lins1	ENSDARG00000086879	1.44781	0.486827	2.97396	0.00293982
mt-nd6	ENSDARG00000063922	1.44998	0.436027	3.32543	0.000882818
exoc3l1	ENSDARG00000051899	1.45337	0.518827	2.80126	0.0050903
ccdc77	ENSDARG00000102145	1.46435	0.468956	3.12258	0.00179275
czib	ENSDARG00000063341	1.46827	0.401713	3.65503	0.000257151
apof	ENSDARG00000090980	1.48718	0.505021	2.94478	0.00323181
gpx1b	ENSDARG00000006207	1.48912	0.561765	2.65078	0.00803055
ppp1r32	ENSDARG00000089183	1.49859	0.546518	2.74207	0.00610528
slc22a13b	ENSDARG00000059166	1.50068	0.336753	4.45633	8.33759e-06
mt-nd3	ENSDARG00000063914	1.51218	0.504363	2.99819	0.00271588
sec16b	ENSDARG00000099554	1.51232	0.423612	3.57005	0.000356907
entpd5b	ENSDARG00000093659	1.51332	0.521349	2.9027	0.00369963
mettl16	ENSDARG00000055838	1.52366	0.45323	3.36178	0.000774432
brf1a	ENSDARG00000017835	1.524	0.537011	2.83793	0.0045407
elp5	ENSDARG00000067918	1.52441	0.289171	5.27165	1.35206e-07
mettl8	ENSDARG00000017359	1.5266	0.565304	2.7005	0.0069235
slc22a4	ENSDARG00000005335	1.53478	0.441414	3.47698	0.000507102
apoea	ENSDARG00000102004	1.5422	0.463066	3.33041	0.000867196
zgc:171687	ENSDARG00000038682	1.55221	0.571867	2.71428	0.00664197
mtx1b	ENSDARG00000036109	1.55496	0.57297	2.71385	0.00665054
mgst2	ENSDARG00000071345	1.55508	0.37583	4.13773	3.50754e-05
trpm4a	ENSDARG00000059993	1.56337	0.577234	2.70838	0.00676121
spink2.1	ENSDARG00000102076	1.56699	0.497074	3.15242	0.00161924
nsun6	ENSDARG00000103478	1.57959	0.577496	2.73524	0.00623352
plvapb	ENSDARG00000045003	1.58937	0.589864	2.69447	0.00705008
pwp2h	ENSDARG00000037109	1.59796	0.380275	4.20211	2.64441e-05
cplx4c	ENSDARG00000094889	1.60613	0.495654	3.24043	0.0011935
meis1a	ENSDARG00000002937	1.6354	0.571912	2.85952	0.0042428
gls2b	ENSDARG00000002917	1.64919	0.501982	3.28536	0.00101853
si:dkey-57n24.6	ENSDARG00000052912	1.65902	0.443939	3.73703	0.000186205
abcb9	ENSDARG00000056200	1.66128	0.507812	3.27145	0.00106999
zgc:64065_1	ENSDARG00000071139	1.66224	0.62837	2.64533	0.00816124
pdx1	ENSDARG00000002779	1.68064	0.623313	2.69631	0.00701133
tatdn1	ENSDARG00000036924	1.68722	0.385695	4.37451	1.21708e-05
CABZ01079267.1	ENSDARG00000110019	1.69018	0.444152	3.80541	0.000141569
pard3bb	ENSDARG00000034555	1.69717	0.588747	2.88268	0.00394305
tcima	ENSDARG00000079497	1.69889	0.622046	2.73114	0.00631159
nr0b2a	ENSDARG00000044685	1.70183	0.509171	3.34234	0.00083074
sdr39u1	ENSDARG00000099617	1.70874	0.487798	3.50297	0.000460104
si:dkey-69o16.5	ENSDARG00000070057	1.70968	0.589479	2.90032	0.00372778
CU137648.2	ENSDARG00000110770	1.71131	0.610574	2.80279	0.00506628
slc25a39	ENSDARG00000007449	1.7188	0.376068	4.57045	4.86689e-06
nmrk2	ENSDARG00000067848	1.72634	0.563086	3.06585	0.00217053
adamts2	ENSDARG00000075930	1.74039	0.493977	3.52323	0.000426324
slc13a1	ENSDARG00000045638	1.74105	0.628987	2.76802	0.00563985
znf1098	ENSDARG00000110769	1.74408	0.661321	2.63727	0.00835758
rrnad1	ENSDARG00000089033	1.74453	0.666762	2.61642	0.00888568
nqo1	ENSDARG00000010250	1.74647	0.53203	3.28265	0.00102835
fabp1b.2	ENSDARG00000103398	1.74977	0.614079	2.84943	0.00437974
MEP1B	ENSDARG00000040683	1.78011	0.574482	3.09863	0.00194417
junba	ENSDARG00000074378	1.78813	0.629912	2.8387	0.00452975
urb1	ENSDARG00000060308	1.82497	0.539268	3.38417	0.000713944
si:ch73-215d9.1	ENSDARG00000103001	1.84116	0.602281	3.05697	0.00223586
acsl1b	ENSDARG00000003854	1.8525	0.426746	4.341	1.41838e-05
angptl4	ENSDARG00000035859	1.86251	0.42793	4.35237	1.34672e-05
arrdc3a	ENSDARG00000052690	1.86649	0.451263	4.13616	3.53172e-05
aldh9a1a.2	ENSDARG00000055331	1.87632	0.620423	3.02425	0.00249247
histh1l	ENSDARG00000035519	1.91904	0.394003	4.87062	1.11248e-06
igfbp1b	ENSDARG00000038666	1.92122	0.681575	2.8188	0.0048204
apobec2b	ENSDARG00000113992	1.93393	0.697069	2.77437	0.00553081
pvalb6	ENSDARG00000009311	1.95069	0.664083	2.93742	0.00330952
pisd	ENSDARG00000052462	1.95138	0.719353	2.71269	0.00667399
bmpr2a	ENSDARG00000011941	1.95999	0.684714	2.8625	0.0042032
BX546453.2	ENSDARG00000116385	1.98242	0.676987	2.9283	0.00340816
ftr60	ENSDARG00000095609	1.98361	0.637265	3.1127	0.00185385
si:dkey-93n13.1	ENSDARG00000094328	1.98622	0.662042	3.00013	0.00269861
fgf11a	ENSDARG00000069662	1.99775	0.670218	2.98075	0.00287543
TCIM	ENSDARG00000076858	1.99952	0.775099	2.5797	0.00988869
zgc:162707	ENSDARG00000061664	2.01034	0.661279	3.04008	0.00236513
CR450832.1	ENSDARG00000102540	2.02015	0.546668	3.69539	0.000219547
cbln7	ENSDARG00000095040	2.03397	0.566839	3.58826	0.000332895
si:ch1073-412h12.3	ENSDARG00000094486	2.03524	0.492624	4.13143	3.60508e-05
map7d2a	ENSDARG00000068480	2.04913	0.671369	3.05216	0.00227199
si:ch211-5k11.8	ENSDARG00000079078	2.06964	0.791111	2.61612	0.00889355
ppdpfa	ENSDARG00000007682	2.08471	0.258217	8.07347	6.83264e-16
ddit4	ENSDARG00000037618	2.09542	0.569191	3.6814	0.000231953
zcchc9	ENSDARG00000007531	2.10717	0.566712	3.71824	0.000200616
btg2	ENSDARG00000020298	2.12099	0.781106	2.71536	0.0066203
BX649300.2	ENSDARG00000115264	2.12181	0.441342	4.80762	1.52738e-06
fabp1b.1	ENSDARG00000059227	2.15564	0.602547	3.57755	0.000346835
slc12a8	ENSDARG00000074384	2.16286	0.530126	4.0799	4.50551e-05
slc16a12a	ENSDARG00000017773	2.17177	0.830897	2.61376	0.00895513
rock2b_2	ENSDARG00000004877	2.19	0.830633	2.63655	0.00837545
zgc:174314	ENSDARG00000100257	2.19236	0.787109	2.78533	0.00534729
rab6ba	ENSDARG00000034522	2.19684	0.722967	3.03865	0.00237645
PSMD4	ENSDARG00000104952	2.21327	0.442474	5.00204	5.67272e-07
slc25a36a	ENSDARG00000038731	2.21614	0.462806	4.78849	1.68039e-06
hbba1_1	ENSDARG00000097238	2.27137	0.874153	2.59836	0.00936689
mctp1a	ENSDARG00000076404	2.27787	0.853597	2.66855	0.00761784
btr21_2	ENSDARG00000100450	2.29636	0.818019	2.80722	0.00499712
pmm2	ENSDARG00000037654	2.30081	0.65945	3.48899	0.000484858
cahz	ENSDARG00000011166	2.30096	0.878487	2.61923	0.00881277
ppdpfb	ENSDARG00000031317	2.30337	0.401926	5.73082	9.9947e-09
nyap2a	ENSDARG00000079581	2.33987	0.759494	3.08083	0.00206427
camk1ga	ENSDARG00000044526	2.34148	0.78327	2.98936	0.00279562
si:ch211-1f22.8	ENSDARG00000096507	2.34338	0.856422	2.73624	0.0062146
cdh16	ENSDARG00000077570	2.36676	0.918181	2.57766	0.0099472
nupr1b	ENSDARG00000094557	2.37461	0.751197	3.1611	0.00157172
phkg1b	ENSDARG00000069498	2.40078	0.889942	2.69769	0.00698233
ACOT12	ENSDARG00000054534	2.40999	0.67301	3.58092	0.000342389
tcnbb	ENSDARG00000091996	2.41416	0.67882	3.5564	0.000375971
setd3	ENSDARG00000016513	2.4289	0.779308	3.11674	0.00182864
junbb	ENSDARG00000104773	2.44573	0.849068	2.88049	0.0039706
si:ch211-238e22.4	ENSDARG00000094500	2.45589	0.883771	2.77888	0.00545474
slc9a1b	ENSDARG00000097339	2.47675	0.954838	2.59389	0.00948959
tenm1	ENSDARG00000003403	2.52788	0.456056	5.54291	2.97484e-08
adgrv1	ENSDARG00000021137	2.53013	0.732022	3.45636	0.000547523
BX005361.2	ENSDARG00000111462	2.53599	0.907116	2.79567	0.00517929
si:ch211-48m9.1_2	ENSDARG00000104387	2.54792	0.907148	2.80872	0.00497396
gss	ENSDARG00000037706	2.55028	0.784447	3.25105	0.00114979
fam184a	ENSDARG00000014081	2.57952	0.89629	2.87799	0.00400215
zgc:112966_1	ENSDARG00000095369	2.58631	0.794177	3.2566	0.00112756
fgf20b	ENSDARG00000086070	2.60335	0.90299	2.88303	0.00393866
fkbp11	ENSDARG00000037000	2.66512	0.882233	3.02088	0.00252044
fabp10b	ENSDARG00000091101	2.68889	0.830696	3.23691	0.00120831
arhgef2	ENSDARG00000075819	2.7356	0.885784	3.08834	0.00201281
si:ch211-141o9.10	ENSDARG00000077900	2.78966	0.998266	2.79451	0.00519791
acot17	ENSDARG00000088524	2.83936	0.724926	3.91676	8.97486e-05
gck	ENSDARG00000068006	2.91696	1.06824	2.73063	0.00632134
si:ch211-163b2.4	ENSDARG00000094890	2.93264	0.918359	3.19335	0.00140631
si:ch211-208k15.1	ENSDARG00000088650	2.97342	0.890496	3.33906	0.000840629
ntd5	ENSDARG00000040944	2.98506	1.02881	2.90146	0.00371423
si:ch73-22a13.3	ENSDARG00000053488	3.00752	1.06339	2.82823	0.0046806
g0s2	ENSDARG00000078859	3.0115	0.460025	6.54638	5.89492e-11
BX005380.1	ENSDARG00000110290	3.04185	1.01712	2.99065	0.00278381
cntnap5b	ENSDARG00000075189	3.07786	0.987806	3.11586	0.00183409
aqp7	ENSDARG00000026787	3.07984	0.877393	3.51022	0.000447743
BX927193.2	ENSDARG00000111026	3.09199	0.868436	3.56041	0.000370277
reep2	ENSDARG00000031382	3.38553	0.941525	3.59579	0.000323406
ccne2	ENSDARG00000098529	3.45354	1.11053	3.10981	0.00187207
si:dkey-65b13.9	ENSDARG00000105249	3.47245	1.1551	3.00619	0.00264543
ano8a	ENSDARG00000076265	3.49703	1.25474	2.78705	0.00531898
FP236542.1	ENSDARG00000116988	3.49786	1.30018	2.69029	0.00713902
si:ch211-197f20.1	ENSDARG00000090461	3.51619	1.1589	3.03406	0.00241284
si:dkey-184p9.7	ENSDARG00000092726	3.53027	1.14716	3.07741	0.00208805
ifit16	ENSDARG00000056976	3.57519	0.899917	3.97279	7.10345e-05
crp2_2	ENSDARG00000056498	3.85321	0.976739	3.94497	7.98085e-05
pimr136	ENSDARG00000092331	3.88526	1.13543	3.42185	0.000621976
nox5	ENSDARG00000079773	3.90245	1.20089	3.24963	0.00115554
si:dkey-11k2.7	ENSDARG00000087017	3.99143	1.27663	3.12655	0.0017687
pimr128_1	ENSDARG00000096773	4.08176	1.26096	3.23702	0.00120783
si:dkey-28d5.13	ENSDARG00000077260	4.21669	1.63091	2.58548	0.00972429
snx19a	ENSDARG00000061101	4.21743	1.41313	2.98446	0.00284075
ttbk1b	ENSDARG00000056659	4.29148	1.48017	2.89932	0.00373971
me1	ENSDARG00000053215	4.29701	1.64694	2.60909	0.00907832
fdx1b	ENSDARG00000038956	4.29762	1.57563	2.72755	0.00638057
zgc:173702	ENSDARG00000110229	4.31832	1.66504	2.59351	0.00950004
gadd45ga	ENSDARG00000019417	4.36107	0.710663	6.13662	8.42962e-10
ms4a17a.8	ENSDARG00000043802	4.52643	1.62008	2.79395	0.0052069
ms4a17a.5_1	ENSDARG00000092204	4.54802	1.59794	2.84618	0.00442473
zgc:154142	ENSDARG00000100792	4.7706	0.8312	5.73941	9.50087e-09
tectb	ENSDARG00000045268	4.77136	1.08471	4.39875	1.08876e-05
zgc:193690	ENSDARG00000044325	4.86387	1.51117	3.21861	0.00128814
hsd17b3	ENSDARG00000023287	4.90375	1.51463	3.23759	0.00120543
cyp2k22	ENSDARG00000040433	4.97929	1.37578	3.61924	0.00029547
pax1a	ENSDARG00000008203	5.08048	1.7468	2.90846	0.00363219
vwc2l	ENSDARG00000069134	5.27927	1.90185	2.77586	0.00550557
meig1	ENSDARG00000045705	5.3751	1.50163	3.57952	0.000344227
chchd3b	ENSDARG00000034933	5.45194	1.53509	3.55153	0.000382995
penkb	ENSDARG00000036045	5.50037	1.38847	3.96146	7.44933e-05
nlrp16	ENSDARG00000077673	5.50554	1.68602	3.26541	0.00109305
cdk21	ENSDARG00000030163	5.58963	1.52147	3.67384	0.000238929
crygs4	ENSDARG00000010701	5.89603	1.6887	3.49146	0.000480397
cyp26a1	ENSDARG00000033999	6.01113	1.83494	3.27593	0.00105314
si:ch211-181d7.1_2	ENSDARG00000091847	6.72002	1.08448	6.19652	5.77259e-10
zgc:171534	ENSDARG00000105265	7.66626	1.86088	4.11969	3.79387e-05
si:ch211-181d7.3	ENSDARG00000068621	7.81291	0.885822	8.81996	1.14504e-18
mhc2b	ENSDARG00000104635	9.19158	1.96654	4.67397	2.95429e-06
zgc:103700	ENSDARG00000116524	9.21065	2.96872	3.10257	0.00191848
si:busm1-194e12.11	ENSDARG00000103716	9.5046	3.67873	2.58366	0.00977576

## Sheet: Kidney
rowname	ENSEMBL	baseMean	log2FoldChange	lfcSE	stat	pvalue
galr2a	ENSDARG00000020853	11.6339	-6.2891	1.88364	-3.3388	0.000841426
si:ch211-209j12.1	ENSDARG00000101634	4.64183	-5.72386	1.69144	-3.38401	0.000714361
si:dkey-58f10.11	ENSDARG00000094935	3.82624	-5.44467	1.78006	-3.05871	0.00222293
sc:d156	ENSDARG00000076539	18.8506	-4.97084	1.68139	-2.95639	0.0031126
kcnj16	ENSDARG00000045039	16.5349	-4.23452	1.42819	-2.96495	0.0030273
LO017820.1	ENSDARG00000105976	30.8452	-4.22903	1.31953	-3.20495	0.00135084
areg	ENSDARG00000076853	290.5	-4.20073	1.49885	-2.80264	0.00506866
scospondin	ENSDARG00000067859	121.707	-4.13106	1.09676	-3.7666	0.000165484
znf1168	ENSDARG00000094109	8.88266	-3.82751	1.14065	-3.35554	0.000792105
rhcgl1	ENSDARG00000007080	63.956	-3.53207	1.07436	-3.28761	0.00101042
si:dkey-286j17.4	ENSDARG00000093402	97.4289	-3.24306	1.02395	-3.16722	0.00153903
vwa5b2	ENSDARG00000075886	14.2769	-2.80079	0.937648	-2.98704	0.00281693
slc9a3.2	ENSDARG00000036722	83.7801	-2.60582	0.796843	-3.27018	0.00107478
cyp2k6_2	ENSDARG00000098995	28.8994	-2.59745	0.868021	-2.99238	0.00276814
iqcb1_1	ENSDARG00000101032	54.5492	-1.9622	0.734511	-2.67144	0.00755276
pfkfb4a	ENSDARG00000055540	121.217	1.36618	0.473553	2.88497	0.00391454
CT583728.25	ENSDARG00000116179	296.917	1.81366	0.640523	2.83153	0.00463261
CT583728.14	ENSDARG00000112047	309.063	1.89725	0.632969	2.99738	0.00272311
si:dkey-21c1.4	ENSDARG00000087461	109.163	2.04372	0.669932	3.05064	0.00228354
hsp70.3	ENSDARG00000021924	50.1148	2.16782	0.778723	2.78381	0.00537247
galnt16	ENSDARG00000053190	8.69864	2.44288	0.942101	2.59302	0.00951384
cryba1l1	ENSDARG00000032929	8.96298	2.52649	0.974751	2.59194	0.00954367
gpx1b	ENSDARG00000006207	132.959	2.53063	0.958132	2.64122	0.00826087
rbfox3b	ENSDARG00000074310	45.6609	2.66768	0.894808	2.98129	0.00287039
shcbp1	ENSDARG00000102068	4293.48	2.83042	1.04128	2.71822	0.00656347
zgc:153426	ENSDARG00000104436	9.09338	2.93482	1.04209	2.81629	0.00485815
si:ch73-223f5.2	ENSDARG00000105493	9.14191	3.05094	1.16629	2.61594	0.0088981
dnai2a	ENSDARG00000100285	24.3923	3.15576	0.791662	3.98625	6.71258e-05
si:ch211-209a2.2	ENSDARG00000093734	10.7849	3.21177	1.14505	2.80492	0.00503294
XKR4	ENSDARG00000104264	32.8227	3.24976	1.25753	2.58424	0.0097593
tnfrsf1b	ENSDARG00000070165	31.633	3.31077	1.25428	2.63958	0.00830082
gadd45ba	ENSDARG00000027744	1914.63	3.3624	1.27692	2.63322	0.0084579
gadd45ga	ENSDARG00000019417	565.522	3.37475	1.18036	2.85908	0.00424878
slc1a4	ENSDARG00000000551	16.4269	3.37635	1.12295	3.00668	0.00264118
tent5ba	ENSDARG00000039943	60.1385	3.39002	1.18898	2.8512	0.00435547
hbaa2	ENSDARG00000069735	1082.48	3.42513	1.10885	3.08891	0.00200895
si:ch211-39a7.1	ENSDARG00000037427	17.0176	3.48137	1.16016	3.00078	0.00269288
zgc:64106	ENSDARG00000011371	391.579	3.63952	1.21126	3.00475	0.00265803
mlnl	ENSDARG00000092916	31.5441	3.79792	1.24408	3.05278	0.00226729
si:ch211-121a2.2	ENSDARG00000039682	14.1493	3.84266	1.41272	2.72004	0.00652748
tex2l	ENSDARG00000078132	16.9376	3.86097	1.38662	2.78445	0.00536189
acot17	ENSDARG00000088524	1107.01	3.97512	1.51101	2.63078	0.00851896
ADAM12	ENSDARG00000116062	10.4122	4.02997	1.17463	3.43085	0.000601694
hsd17b3	ENSDARG00000023287	39.9874	4.04973	1.17798	3.43786	0.000586323
plxdc1	ENSDARG00000078417	5.85149	4.12201	1.59477	2.58471	0.00974622
star	ENSDARG00000006137	66.4635	4.18388	1.46132	2.86309	0.00419531
acot16	ENSDARG00000069292	403.675	4.26818	1.56999	2.71861	0.00655569
egfl6	ENSDARG00000045958	56.7957	4.29081	1.56016	2.75024	0.00595517
sprn2	ENSDARG00000057665	27.7194	4.33351	1.56714	2.76523	0.00568826
nmrk2	ENSDARG00000067848	169.922	4.37894	1.58258	2.76697	0.00565795
hykk.2	ENSDARG00000074341	24.072	4.37967	1.36221	3.21513	0.00130388
oxct1b	ENSDARG00000054319	14.4301	4.38119	1.51103	2.89948	0.00373786
OTOP1	ENSDARG00000021566	18.077	4.45304	1.66887	2.6683	0.00762356
si:dkeyp-50b9.1	ENSDARG00000097421	11.4681	4.46166	1.65837	2.69039	0.00713684
ppfibp2a	ENSDARG00000061977	135.46	4.50097	1.73404	2.59565	0.00944111
si:ch211-163b2.4	ENSDARG00000094890	42.4817	4.53183	1.60615	2.82155	0.00477915
sult2st3	ENSDARG00000028367	912.986	4.56196	1.39606	3.26774	0.0010841
si:dkey-238d18.7_2	ENSDARG00000086025	11.705	4.58376	1.695	2.70428	0.00684531
ms4a17a.8	ENSDARG00000043802	17.5285	4.65968	1.50946	3.08699	0.00202194
si:dkey-7i4.15	ENSDARG00000097551	8.39702	4.76229	1.77613	2.68127	0.00733425
dio2	ENSDARG00000094857	405.581	4.79993	1.632	2.94113	0.00327022
cfhl3	ENSDARG00000104205	9.30959	4.92948	1.69853	2.9022	0.00370556
matn4	ENSDARG00000015947	20.6407	4.94132	1.79476	2.75319	0.00590178
mao	ENSDARG00000023712	1378.97	5.04467	1.51898	3.32108	0.000896695
slco1f3	ENSDARG00000105691	246.792	5.07725	1.70562	2.97678	0.00291296
si:rp71-1f1.6	ENSDARG00000110278	76.3809	5.18716	1.62154	3.19892	0.00137944
shbg	ENSDARG00000019492	6.62045	5.26037	1.93571	2.71754	0.00657696
smtnl1	ENSDARG00000041257	25.5948	5.26104	1.8126	2.90248	0.00370218
cyp8b2	ENSDARG00000097556	358.815	5.27173	1.97844	2.6646	0.0077081
si:ch73-111k22.3	ENSDARG00000103492	18.8774	5.27913	1.91432	2.7577	0.00582099
cryba4	ENSDARG00000024548	49.9748	5.47233	1.53444	3.56634	0.000362004
si:ch73-14h1.2	ENSDARG00000060622	72.047	5.57064	1.79235	3.10801	0.00188353
kcnn1b	ENSDARG00000023546	42.2365	5.66725	1.43834	3.94012	8.14405e-05
si:ch73-194h10.2	ENSDARG00000044441	79.3376	5.69133	1.57216	3.62007	0.000294522
zgc:158427	ENSDARG00000068372	912.798	5.7349	1.57072	3.65112	0.000261104
f7	ENSDARG00000034862	9.32861	5.77492	2.18158	2.64713	0.00811791
si:ch211-240l19.8	ENSDARG00000074547	39.3538	5.83421	1.96248	2.97288	0.00295023
cyp2x7	ENSDARG00000044002	78.6478	5.90187	1.56241	3.77741	0.000158465
zgc:91850_1	ENSDARG00000114254	5.67561	6.01665	2.29414	2.62262	0.00872563
hbae1.3_2	ENSDARG00000089124	6.26565	6.16418	2.30287	2.67674	0.00743414
cryabb	ENSDARG00000101380	6.60121	6.22983	2.21937	2.80702	0.00500018
myh7ba	ENSDARG00000076075	13.1386	6.26273	2.11365	2.963	0.00304661
pcp4a	ENSDARG00000053130	6.83969	6.2893	2.35756	2.66772	0.00763687
cngk	ENSDARG00000093267	13.609	6.31395	2.00257	3.15293	0.00161642
myl10	ENSDARG00000062592	16.3718	6.58773	2.25612	2.91994	0.00350099
CU467646.1	ENSDARG00000075090	140.294	6.93501	2.23838	3.09823	0.00194679
AL929192.1	ENSDARG00000106684	11.1813	7.03148	2.57584	2.72978	0.00633764
nrgna	ENSDARG00000039626	12.872	7.2176	2.75528	2.61955	0.00880456
dnai1.1	ENSDARG00000100081	13.8128	7.3219	2.7061	2.7057	0.00681603
igfn1.1	ENSDARG00000005526	1167.71	7.51226	1.81374	4.14187	3.44492e-05
cacng6a	ENSDARG00000036457	19.7011	7.83237	2.45669	3.18817	0.00143174
ddc	ENSDARG00000016494	1884.55	8.47712	1.68532	5.02997	4.90558e-07
si:ch211-181d7.3	ENSDARG00000068621	117.825	8.52681	1.57181	5.42483	5.80105e-08
si:ch211-181d7.1_2	ENSDARG00000091847	50.8863	9.20728	1.82388	5.04817	4.46057e-07
