# Supplementary material for: An environmentally relevant concentration of antibiotics impairs the immune system of zebrafish (Danio rerio) and increases susceptibility to virus infection
Source: Front Immunol. 2023 Jan 12;13:1100092. doi: 10.3389/fimmu.2022.1100092 (PMC9878320; doi:10.3389/fimmu.2022.1100092)
Supplement: Supplementary file 4 [file DataSheet_4.xlsx]

## Sheet: DMSO_SVCV vs DMSO_C Intestine
Supplementary File S4. Differential expression analysis of the intestine and kidney samples from DMSO-SVCV vs. DMSO-C and antibiotic-SVCV vs. antibiotic-C fish.
rowname	ENSEMBL	baseMean	log2FoldChange	lfcSE	stat	pvalue
si:ch211-133n4.9	ENSDARG00000071216	117.634	-9.99309	3.14249	-3.17999	0.00147279
si:ch211-171h4.3	ENSDARG00000020455	40.1809	-8.43673	1.15874	-7.28095	3.31482e-13
ssx2ipb	ENSDARG00000061602	4549.3	-6.92308	1.86036	-3.72136	0.000198155
CR847870.4	ENSDARG00000105974	3.82411	-5.74984	1.55697	-3.69296	0.000221662
si:dkey-3n22.9	ENSDARG00000096273	9.56867	-5.65306	1.25629	-4.49981	6.80138e-06
fgf6a	ENSDARG00000009351	3.50324	-4.86229	1.4927	-3.25737	0.00112448
lrrc53	ENSDARG00000097415	13.9389	-4.67845	1.03246	-4.53135	5.86086e-06
prdm2a	ENSDARG00000090721	2.84644	-4.54286	1.7193	-2.64228	0.00823512
eomesb	ENSDARG00000104243	2.41589	-4.31581	1.57615	-2.73819	0.00617776
fkbp10a	ENSDARG00000099183	19.9434	-4.12309	0.731443	-5.63693	1.73106e-08
si:dkey-83k24.5	ENSDARG00000093019	53.5441	-4.08367	0.605189	-6.74776	1.50148e-11
BX323564.1	ENSDARG00000098557	12.4646	-4.00828	0.945127	-4.241	2.22528e-05
gls2a	ENSDARG00000069095	19.8263	-3.85491	0.685093	-5.62684	1.8354e-08
dpp6b	ENSDARG00000024744	27.406	-3.76452	0.893394	-4.21373	2.51183e-05
fgf19	ENSDARG00000098663	30.415	-3.60743	0.947359	-3.80788	0.000140166
zgc:161973	ENSDARG00000029848	181.451	-3.60398	0.610002	-5.90815	3.45973e-09
si:ch211-14p21.4	ENSDARG00000113501	4.27352	-3.57431	1.20439	-2.96774	0.00299999
esrrgb	ENSDARG00000011696	9.9404	-3.50389	1.19752	-2.92594	0.00343413
miox	ENSDARG00000002764	186.736	-3.49374	0.604081	-5.78356	7.31343e-09
pdzrn3a	ENSDARG00000073757	5.73628	-3.43225	1.03429	-3.31846	0.000905141
znf1128	ENSDARG00000092968	4.92118	-3.42709	1.21909	-2.81119	0.00493592
fam151a	ENSDARG00000058218	38.8693	-3.41916	0.691505	-4.94452	7.63317e-07
cfhl2	ENSDARG00000103760	174.916	-3.41031	1.11906	-3.04748	0.00230769
acot11b	ENSDARG00000042122	10.9381	-3.39729	0.817796	-4.1542	3.26421e-05
itgb3b	ENSDARG00000045070	3.96534	-3.3493	1.20873	-2.77093	0.00558969
pcdh1g1	ENSDARG00000104007	18.7134	-3.34763	1.07406	-3.1168	0.00182825
senp8	ENSDARG00000019595	4.09342	-3.29017	1.16137	-2.83302	0.00461112
SLC25A29	ENSDARG00000098849	46.7643	-3.24337	0.632037	-5.13162	2.87265e-07
zgc:92429	ENSDARG00000030176	6.78363	-3.23223	0.891406	-3.62599	0.000287856
matn3a	ENSDARG00000069245	17.5526	-3.20708	0.652891	-4.91213	9.00942e-07
myh7ba	ENSDARG00000076075	91.7696	-3.14682	0.896073	-3.51179	0.000445094
zgc:103438	ENSDARG00000035663	168.577	-3.11396	0.697595	-4.46386	8.04975e-06
si:ch211-162k9.6	ENSDARG00000079221	29.9223	-3.11104	1.03791	-2.99739	0.002723
CR352310.2	ENSDARG00000116789	28.2944	-3.08335	0.940281	-3.27918	0.00104108
sept3	ENSDARG00000030656	14.373	-3.04642	0.873617	-3.48713	0.000488225
gatad2b	ENSDARG00000005834	8.61821	-3.00295	0.837133	-3.58718	0.000334268
ahsg2	ENSDARG00000069293	1009.05	-2.93634	0.527299	-5.56863	2.56743e-08
tgfbr1a	ENSDARG00000017494	140.976	-2.897	0.665532	-4.35291	1.34341e-05
ccl36.1	ENSDARG00000105263	15.9183	-2.88328	0.971808	-2.96692	0.00300797
pptc7b	ENSDARG00000052658	24.3269	-2.86822	0.996753	-2.87757	0.00400757
upp2	ENSDARG00000036833	918.556	-2.84392	0.488563	-5.82099	5.84991e-09
slc43a1b	ENSDARG00000037748	268.205	-2.81485	0.825027	-3.41183	0.000645283
gnat2	ENSDARG00000042529	32.3035	-2.79828	0.73349	-3.81502	0.000136171
asic1b	ENSDARG00000101866	21.1845	-2.73679	0.887576	-3.08344	0.00204621
sema3c	ENSDARG00000034300	9.20446	-2.71441	0.974721	-2.78481	0.00535597
thpo	ENSDARG00000079158	33.8608	-2.70007	0.917015	-2.94441	0.00323572
gabbr2	ENSDARG00000061042	9.66914	-2.67457	0.782043	-3.41997	0.000626271
zgc:174944_3	ENSDARG00000099327	42.9322	-2.64594	0.739265	-3.57916	0.000344706
diaph3	ENSDARG00000090785	74.4085	-2.641	0.882466	-2.99275	0.0027648
si:dkey-207m2.4_2	ENSDARG00000100654	808.794	-2.6373	0.747177	-3.52969	0.000416053
ghrhrb	ENSDARG00000053708	84.2893	-2.61928	0.82192	-3.18678	0.00143868
aldob	ENSDARG00000053684	38146.7	-2.57667	0.707921	-3.63976	0.00027289
zgc:154125	ENSDARG00000071463	10.467	-2.56479	0.892781	-2.87281	0.00406836
sc:d217	ENSDARG00000079645	15.5139	-2.52926	0.848869	-2.97957	0.00288655
slc5a8	ENSDARG00000087120	29.2465	-2.51944	0.751983	-3.3504	0.000806951
nxph1	ENSDARG00000033447	6.74418	-2.51505	0.866483	-2.90259	0.0037009
igf2b	ENSDARG00000033307	417.967	-2.50049	0.652665	-3.8312	0.00012752
si:ch211-235i11.6	ENSDARG00000097839	13.7921	-2.47508	0.932959	-2.65294	0.00797943
bivm	ENSDARG00000061409	13.3721	-2.43539	0.683574	-3.56274	0.00036701
ftr51	ENSDARG00000029105	111.481	-2.39859	0.617767	-3.88268	0.00010331
palmdb	ENSDARG00000034321	20.8451	-2.39645	0.854916	-2.80314	0.00506083
aldh1l1	ENSDARG00000077004	2734.57	-2.39411	0.630316	-3.79827	0.000145711
slc7a1a	ENSDARG00000016439	40.7324	-2.39144	0.696307	-3.43446	0.000593736
BX649468.1	ENSDARG00000113105	9.27202	-2.38832	0.873284	-2.73487	0.00624043
adam10b	ENSDARG00000015502	82.9449	-2.37167	0.690634	-3.43405	0.000594626
acoxl	ENSDARG00000020149	46.2877	-2.37055	0.783472	-3.0257	0.00248056
ppargc1a	ENSDARG00000067829	112.641	-2.35699	0.629426	-3.74467	0.00018063
dbpa	ENSDARG00000063014	8.63236	-2.34038	0.843612	-2.77423	0.00553322
cacna1g	ENSDARG00000089913	37.9701	-2.33984	0.692113	-3.38072	0.00072295
guca1e	ENSDARG00000101567	49.2426	-2.32467	0.822009	-2.82803	0.00468355
rbsn	ENSDARG00000078215	12.1184	-2.32162	0.884012	-2.62623	0.00863356
hpxa	ENSDARG00000012609	10256	-2.30743	0.75325	-3.0633	0.0021891
fbp1b	ENSDARG00000020364	4636.75	-2.30193	0.779611	-2.95266	0.00315049
nrp1a	ENSDARG00000102153	55.5759	-2.27783	0.645149	-3.53071	0.000414452
oat	ENSDARG00000078425	845.417	-2.27232	0.363543	-6.25049	4.09156e-10
mknk2b	ENSDARG00000015164	865.189	-2.26953	0.612446	-3.70568	0.000210821
ar	ENSDARG00000067976	150.75	-2.2584	0.817292	-2.76327	0.00572257
trpm2_1	ENSDARG00000095696	34.5106	-2.258	0.591921	-3.8147	0.000136349
CABZ01044277.1	ENSDARG00000098631	27.4734	-2.25779	0.844683	-2.67294	0.00751894
gbp3	ENSDARG00000003244	127.142	-2.25152	0.787018	-2.86083	0.00422534
slc25a29	ENSDARG00000098849	10.1071	-2.21378	0.8303	-2.66624	0.00767039
zeb1a	ENSDARG00000016788	12.5423	-2.20809	0.715406	-3.08649	0.00202535
plbd1	ENSDARG00000063313	59.743	-2.19547	0.574599	-3.82088	0.000132975
ghra	ENSDARG00000054771	37.8907	-2.19239	0.604338	-3.62775	0.000285902
zbtb4	ENSDARG00000105255	403.307	-2.18904	0.41955	-5.2176	1.81256e-07
lrrc58a	ENSDARG00000076773	29.6666	-2.17978	0.815768	-2.67205	0.00753886
clcn2a	ENSDARG00000062427	22.8274	-2.15436	0.832035	-2.58927	0.00961803
ntrk3b	ENSDARG00000086214	34.3461	-2.14474	0.792418	-2.70658	0.00679803
C20H6orf58_1	ENSDARG00000095751	4590.57	-2.13262	0.630439	-3.38276	0.000717621
itih3b	ENSDARG00000102722	4269.8	-2.12849	0.617499	-3.44695	0.000566964
hpda	ENSDARG00000018351	15373	-2.12026	0.646377	-3.28022	0.00103726
im:7152348	ENSDARG00000097082	12.3581	-2.1192	0.737448	-2.87369	0.00405706
zgc:194242	ENSDARG00000079532	97.402	-2.09988	0.737895	-2.84577	0.00443037
ro60	ENSDARG00000089225	29.3233	-2.08886	0.667671	-3.12858	0.00175651
si:ch1073-15f19.2	ENSDARG00000095640	19.2748	-2.0873	0.699146	-2.9855	0.00283113
sik1	ENSDARG00000058606	231.674	-2.08066	0.726735	-2.86302	0.0041962
si:dkey-206p8.1	ENSDARG00000096971	15.6667	-2.06472	0.641532	-3.21842	0.00128897
map3k2	ENSDARG00000062884	17.5397	-2.0536	0.784256	-2.61854	0.00883073
si:ch211-266c8.1_2	ENSDARG00000103844	116.394	-2.04932	0.676514	-3.02924	0.00245173
apbb2b	ENSDARG00000099995	33.1426	-2.04852	0.767191	-2.67016	0.00758154
cish	ENSDARG00000060316	396.241	-2.04044	0.699541	-2.91683	0.0035361
slc12a7b	ENSDARG00000062058	455.013	-2.03869	0.396553	-5.14101	2.73258e-07
tdh	ENSDARG00000002745	1084.15	-2.03802	0.62363	-3.26799	0.00108314
si:ch1073-464p5.5	ENSDARG00000079544	126.149	-2.02601	0.715296	-2.8324	0.00461998
fgf22	ENSDARG00000076510	15.8343	-2.02418	0.780729	-2.59269	0.00952296
nitr9	ENSDARG00000028333	37.2607	-2.02281	0.660459	-3.06273	0.00219328
frem2a	ENSDARG00000076856	9.04852	-2.01919	0.764388	-2.64158	0.00825208
ucp1	ENSDARG00000023151	32522.7	-2.01408	0.68095	-2.95775	0.00309898
agxtb	ENSDARG00000018478	6868.56	-2.01048	0.686793	-2.92735	0.00341861
crebrf	ENSDARG00000105114	17.6688	-2.00091	0.750175	-2.66726	0.00764727
rnd1b	ENSDARG00000004218	35.6356	-1.99841	0.678643	-2.94471	0.00323262
herc1	ENSDARG00000077901	704.418	-1.9928	0.58486	-3.4073	0.000656084
hgd	ENSDARG00000058005	4139.53	-1.992	0.698578	-2.85151	0.00435125
serpina1l	ENSDARG00000090850	24275.3	-1.98281	0.394352	-5.02803	4.95545e-07
cishb	ENSDARG00000016773	40.845	-1.9645	0.724277	-2.71236	0.00668055
slc25a47a	ENSDARG00000059923	24.5539	-1.95593	0.557602	-3.50775	0.000451919
slc48a1a	ENSDARG00000026907	14.3379	-1.94523	0.74508	-2.61077	0.00903388
pnp4b	ENSDARG00000029230	3278.34	-1.93916	0.529041	-3.66543	0.000246927
ifngr1l	ENSDARG00000074488	23.4372	-1.93808	0.748769	-2.58836	0.00964343
slc25a33	ENSDARG00000039931	460.728	-1.91482	0.371034	-5.16078	2.45924e-07
c4	ENSDARG00000015065	3518.63	-1.91411	0.5134	-3.72829	0.000192781
slc38a3b	ENSDARG00000091061	429.688	-1.91004	0.531123	-3.59623	0.00032286
tmem187	ENSDARG00000051989	53.238	-1.90261	0.675116	-2.81819	0.00482952
eps8a	ENSDARG00000102128	454.656	-1.90187	0.672446	-2.82829	0.00467973
slc27a1b_2	ENSDARG00000104949	2058.54	-1.90156	0.57703	-3.29542	0.000982734
gch1	ENSDARG00000070453	628.594	-1.89704	0.650969	-2.91418	0.00356622
zfp36l1b	ENSDARG00000021443	2353.98	-1.8947	0.542991	-3.48938	0.000484135
mhc1zaa	ENSDARG00000092162	65.7578	-1.88597	0.541034	-3.48585	0.000490568
cyfip2	ENSDARG00000036375	36.6657	-1.87802	0.552712	-3.39783	0.000679225
esrra	ENSDARG00000069266	45.7241	-1.87211	0.597832	-3.13149	0.00173922
FO904898.4	ENSDARG00000090869	17.6721	-1.86994	0.723104	-2.58599	0.00971006
zgc:112265	ENSDARG00000100406	20021.3	-1.86278	0.60139	-3.09746	0.00195185
nudt19	ENSDARG00000077537	73.7731	-1.85658	0.387862	-4.7867	1.69549e-06
slc6a6b	ENSDARG00000098438	53.9712	-1.85053	0.385081	-4.80556	1.54319e-06
si:dkey-76b14.2	ENSDARG00000078503	29.9454	-1.83708	0.627022	-2.92986	0.00339118
aldh6a1	ENSDARG00000053485	2542.05	-1.82977	0.593095	-3.08512	0.00203472
pah	ENSDARG00000020143	2155.7	-1.78354	0.621707	-2.86878	0.00412054
CABZ01019904.1	ENSDARG00000104193	12.2564	-1.78251	0.654735	-2.72249	0.00647912
ahsg1	ENSDARG00000026764	13341.9	-1.77833	0.633608	-2.80667	0.00500561
phyhiplb	ENSDARG00000070498	13.5924	-1.77819	0.654724	-2.71593	0.00660893
serpina1	ENSDARG00000090286	28092	-1.77813	0.662185	-2.68524	0.00724769
ctdsplb	ENSDARG00000062116	97.3684	-1.77781	0.475877	-3.73586	0.000187074
fn1b	ENSDARG00000006526	21615.7	-1.76899	0.588579	-3.00552	0.00265129
grb10a	ENSDARG00000002013	54.2911	-1.76858	0.55118	-3.20872	0.00133325
si:ch73-21k16.5	ENSDARG00000078770	100.439	-1.76556	0.640498	-2.75655	0.00584148
notch1b	ENSDARG00000052094	26.4384	-1.76351	0.621905	-2.83567	0.00457303
igf2a	ENSDARG00000018643	543.22	-1.75333	0.574378	-3.05257	0.00226894
ZNF462	ENSDARG00000112909	24.0224	-1.75316	0.661056	-2.65207	0.00800007
crema	ENSDARG00000023217	50.3255	-1.74682	0.609644	-2.86531	0.00416595
rca2.2	ENSDARG00000095512	37.5609	-1.74628	0.635923	-2.74606	0.00603156
rnf150b	ENSDARG00000009524	60.8629	-1.73861	0.634974	-2.73807	0.00618
zbtb16b	ENSDARG00000074526	656.189	-1.73757	0.554131	-3.13567	0.00171464
p2rx7	ENSDARG00000042440	14.4425	-1.7363	0.64783	-2.68018	0.00735822
per3	ENSDARG00000010519	569.124	-1.73494	0.481242	-3.60514	0.000311991
gamt	ENSDARG00000070844	2223.45	-1.73489	0.652497	-2.65885	0.00784076
slc22a2	ENSDARG00000030530	956.805	-1.73277	0.641791	-2.6999	0.00693609
tbx2b	ENSDARG00000006120	79.7085	-1.71831	0.424677	-4.04616	5.20644e-05
zmynd8	ENSDARG00000007601	25.427	-1.69756	0.627815	-2.70392	0.00685272
fetub	ENSDARG00000053973	73371.7	-1.69415	0.631679	-2.68197	0.007319
dhrs3b	ENSDARG00000044803	64.3766	-1.68601	0.432099	-3.90189	9.54426e-05
atxn1b	ENSDARG00000060862	107.81	-1.68527	0.540294	-3.11918	0.00181358
si:dkey-240n22.3	ENSDARG00000095013	128.939	-1.67271	0.520709	-3.21238	0.00131642
zbtb16a	ENSDARG00000007184	380.42	-1.65599	0.525767	-3.14966	0.00163462
srgap3	ENSDARG00000060309	16.6729	-1.65109	0.598615	-2.75818	0.00581241
per1b	ENSDARG00000012499	120.789	-1.6495	0.527413	-3.12754	0.00176277
sh2b1	ENSDARG00000057679	83.0949	-1.63158	0.521183	-3.13053	0.00174493
si:ch1073-280e3.1	ENSDARG00000019772	2628.57	-1.62832	0.474953	-3.42838	0.000607204
l3mbtl1b	ENSDARG00000074346	30.7947	-1.62279	0.493121	-3.29086	0.000998809
C20H6orf58_2	ENSDARG00000090722	10421.4	-1.61103	0.441135	-3.65201	0.000260196
zgc:77158	ENSDARG00000013784	360.253	-1.60978	0.510186	-3.15528	0.00160345
si:ch211-186e20.2	ENSDARG00000074712	513.845	-1.60184	0.608122	-2.63408	0.00843655
zbtb38	ENSDARG00000100607	58.1089	-1.5872	0.481547	-3.29603	0.000980599
itih3a	ENSDARG00000055036	4752.48	-1.56424	0.606271	-2.5801	0.00987718
pgap1	ENSDARG00000062465	13.0749	-1.56152	0.583644	-2.67547	0.00746248
SYDE1	ENSDARG00000077440	24.0249	-1.55038	0.540003	-2.87105	0.00409106
mlycd	ENSDARG00000104732	35.4148	-1.54939	0.564474	-2.74483	0.00605414
inpp4ab	ENSDARG00000070995	31.1609	-1.54227	0.502767	-3.06757	0.00215808
caprin1b	ENSDARG00000054272	3946.76	-1.5261	0.519264	-2.93897	0.00329302
strn4	ENSDARG00000102902	41.9155	-1.52422	0.54355	-2.8042	0.00504418
znf687a	ENSDARG00000102774	36.1151	-1.52142	0.55778	-2.72763	0.00637914
slc38a4	ENSDARG00000018149	5271.76	-1.51867	0.573434	-2.64837	0.00808807
tob1b	ENSDARG00000021372	1999.92	-1.51855	0.427742	-3.55016	0.000385
cbsa	ENSDARG00000053500	1665.11	-1.51244	0.417822	-3.61982	0.000294803
tlr3	ENSDARG00000016065	41.9478	-1.50892	0.516385	-2.92208	0.00347702
slc4a4b	ENSDARG00000044808	22.2624	-1.50644	0.566702	-2.65826	0.00785454
disc1	ENSDARG00000021895	34.3564	-1.50547	0.562737	-2.67527	0.00746684
dpydb	ENSDARG00000010267	1048.43	-1.50533	0.364662	-4.12801	3.65909e-05
tfr1b	ENSDARG00000077372	389.08	-1.4968	0.505549	-2.96075	0.00306888
serpinf2a	ENSDARG00000076448	1921.05	-1.49521	0.453986	-3.29352	0.000989415
tefb	ENSDARG00000098103	40.9926	-1.48516	0.519735	-2.85753	0.00426953
hlfa	ENSDARG00000074752	308.53	-1.48279	0.450109	-3.29428	0.000986725
plp1b	ENSDARG00000011929	151.344	-1.46441	0.485171	-3.01834	0.00254167
nfat5b	ENSDARG00000102556	29.8049	-1.46013	0.544609	-2.68106	0.00733892
cry1b	ENSDARG00000011583	58.7414	-1.45644	0.428431	-3.39948	0.000675134
ipo7	ENSDARG00000035751	2036.33	-1.45111	0.443484	-3.27207	0.00106762
nfixb	ENSDARG00000061836	101.356	-1.42814	0.541012	-2.63975	0.00829664
insig2	ENSDARG00000113367	21.3463	-1.4146	0.540266	-2.61834	0.00883598
si:dkey-83f18.4	ENSDARG00000093312	29.3732	-1.41387	0.498922	-2.83386	0.00459898
numa1	ENSDARG00000102483	48.125	-1.40739	0.513163	-2.74258	0.0060959
grk3	ENSDARG00000104094	45.7395	-1.40516	0.459626	-3.05719	0.0022342
foxa1	ENSDARG00000102138	169.009	-1.40329	0.542773	-2.58542	0.00972617
si:ch211-200p22.4_1	ENSDARG00000029170	736.975	-1.39251	0.473109	-2.94332	0.00324708
slc38a2	ENSDARG00000045886	1149.49	-1.39017	0.484051	-2.87194	0.00407958
pex6	ENSDARG00000070958	25.2582	-1.3843	0.514067	-2.69284	0.00708455
hook2_1	ENSDARG00000099235	117.301	-1.38238	0.469339	-2.94537	0.00322567
nr5a5	ENSDARG00000039116	1675.71	-1.36911	0.526446	-2.60067	0.00930422
mfsd2ab	ENSDARG00000035909	619.959	-1.36829	0.478155	-2.8616	0.00421507
metap1	ENSDARG00000033440	986.564	-1.3612	0.435973	-3.12221	0.00179498
pi4kaa	ENSDARG00000076724	33.3867	-1.35765	0.51879	-2.61697	0.00887152
myrf	ENSDARG00000078676	50.5165	-1.34729	0.451653	-2.98303	0.0028541
cart1	ENSDARG00000070930	31.5061	-1.34686	0.492025	-2.73739	0.00619291
pgam1a	ENSDARG00000005423	931.075	-1.33637	0.407044	-3.28311	0.00102668
wnk1b	ENSDARG00000039392	256.648	-1.33495	0.317781	-4.20084	2.65922e-05
serbp1b	ENSDARG00000087421	256.028	-1.32919	0.445612	-2.98285	0.00285579
eif3s6ip	ENSDARG00000101082	1697.81	-1.32639	0.428172	-3.09779	0.0019497
egln3	ENSDARG00000032553	115.818	-1.31886	0.35595	-3.70518	0.000211244
bhlhe40	ENSDARG00000004060	509.995	-1.29705	0.486298	-2.6672	0.00764866
aldh4a1	ENSDARG00000038207	140.377	-1.29534	0.364208	-3.55661	0.000375675
slc5a6a	ENSDARG00000042859	20.0534	-1.28753	0.485437	-2.65231	0.0079944
scamp1	ENSDARG00000036911	40.4173	-1.28456	0.49597	-2.59	0.00959752
cyp2aa12	ENSDARG00000102805	179.851	-1.27871	0.348431	-3.66991	0.000242634
gfm2	ENSDARG00000005561	135	-1.27525	0.492947	-2.587	0.00968165
tfa	ENSDARG00000016771	64690.3	-1.27393	0.461235	-2.762	0.00574486
etnppl	ENSDARG00000035544	699.689	-1.26309	0.475554	-2.65603	0.00790661
zgc:174259	ENSDARG00000091136	1333.03	-1.24468	0.479366	-2.59652	0.00941734
farp1	ENSDARG00000074381	59.5505	-1.24199	0.459792	-2.70121	0.00690876
foxo1a	ENSDARG00000099555	742.712	-1.24087	0.428397	-2.89654	0.00377308
mat1a	ENSDARG00000039605	3829.97	-1.2325	0.39697	-3.10477	0.00190425
tom1l2	ENSDARG00000056394	73.7922	-1.23158	0.439242	-2.80389	0.00504905
phyhd1	ENSDARG00000029905	288.131	-1.22759	0.421492	-2.91249	0.00358557
nudt3a	ENSDARG00000016256	77.8175	-1.22303	0.397225	-3.07894	0.00207736
rfxap	ENSDARG00000076891	84.7683	-1.20659	0.451271	-2.67377	0.00750041
gtpbp4	ENSDARG00000018961	4695.86	-1.19123	0.416028	-2.86333	0.00419212
plag1	ENSDARG00000051926	51.7294	-1.18566	0.412628	-2.87344	0.00406029
cct2_1	ENSDARG00000087206	244.908	-1.17604	0.455768	-2.58034	0.0098702
zgc:66448	ENSDARG00000022952	70.2735	-1.17475	0.442347	-2.65573	0.00791371
secisbp2	ENSDARG00000073892	65.4238	-1.16458	0.433687	-2.68531	0.00724616
sorbs1	ENSDARG00000103435	170.233	-1.15541	0.327554	-3.52738	0.000419697
FADS6	ENSDARG00000091503	136.475	-1.14987	0.403466	-2.84998	0.00437222
specc1la	ENSDARG00000006719	147.528	-1.12928	0.404405	-2.79244	0.00523126
dedd1	ENSDARG00000002758	885.34	-1.12574	0.401993	-2.8004	0.00510386
tab1	ENSDARG00000036613	193.15	-1.12478	0.375256	-2.99735	0.00272334
arhgap29a	ENSDARG00000026329	58.3059	-1.12168	0.419467	-2.67405	0.00749408
ANPEP	ENSDARG00000097285	193.662	-1.11895	0.340879	-3.28255	0.00102873
dhtkd1	ENSDARG00000016415	338.328	-1.1103	0.370292	-2.99844	0.00271365
eif3s10	ENSDARG00000076815	2839.84	-1.10042	0.381891	-2.88149	0.00395796
kmt5c	ENSDARG00000075461	68.6612	-1.09954	0.394259	-2.78887	0.00528918
zgc:112023	ENSDARG00000103253	61.8391	-1.0986	0.374702	-2.93194	0.00336852
loxl3b	ENSDARG00000039563	129.85	-1.07877	0.323056	-3.33927	0.000840001
trim105	ENSDARG00000099885	95.0918	-1.07385	0.355041	-3.02457	0.00248986
enc1	ENSDARG00000035398	187.424	-1.0665	0.373614	-2.85455	0.00430976
akap13	ENSDARG00000079994	527.378	-1.05578	0.39994	-2.63985	0.00829432
rdh14b	ENSDARG00000002467	69.7472	-1.05508	0.362249	-2.91259	0.00358443
ddb2	ENSDARG00000041140	61.344	-1.04043	0.381723	-2.72562	0.00641802
cox7a2l	ENSDARG00000054907	552.353	-1.03972	0.340923	-3.04971	0.00229062
sec24a	ENSDARG00000104375	921.196	-1.03483	0.392986	-2.63324	0.00845754
tmem131	ENSDARG00000056259	825.324	-1.03276	0.384675	-2.68476	0.0072582
aoc2	ENSDARG00000014646	563.169	-1.02899	0.393727	-2.61345	0.00896323
nf1b	ENSDARG00000004184	46.0696	-1.01322	0.389842	-2.59904	0.00934838
krt8	ENSDARG00000058358	6074.91	-1.01121	0.374759	-2.6983	0.0069695
nop53	ENSDARG00000100452	2940.21	-1.00647	0.323346	-3.11268	0.00185399
keap1a	ENSDARG00000016132	220.218	-1.00319	0.336832	-2.9783	0.00289849
rnaset2	ENSDARG00000036282	157.512	1.02606	0.325085	3.15629	0.00159788
tm9sf1	ENSDARG00000022970	182.84	1.02714	0.367223	2.79704	0.00515733
ddost	ENSDARG00000037318	706.559	1.03016	0.372393	2.76631	0.00566945
si:dkeyp-115e12.7	ENSDARG00000099269	127.738	1.03193	0.358666	2.87713	0.00401312
b4galnt3b	ENSDARG00000058939	41.2378	1.05828	0.403492	2.62281	0.00872075
arfgap3	ENSDARG00000097583	375.991	1.08328	0.296167	3.65767	0.000254521
tcima	ENSDARG00000079497	519.468	1.08476	0.40605	2.67149	0.00755158
adam28	ENSDARG00000035514	98.6262	1.13207	0.411473	2.75127	0.00593654
klf2a	ENSDARG00000042667	61.2574	1.13865	0.406982	2.7978	0.00514528
CU856539.2	ENSDARG00000058946	785.519	1.13914	0.43379	2.62602	0.00863893
itpkcb	ENSDARG00000067741	1045.31	1.14456	0.368916	3.1025	0.00191892
si:ch211-199g17.9	ENSDARG00000076609	97.3342	1.14766	0.410338	2.79686	0.00516023
spoplb	ENSDARG00000003974	120.897	1.15115	0.30306	3.79842	0.000145624
ube2al	ENSDARG00000003017	242.771	1.15531	0.438947	2.63201	0.00848822
si:dkey-283b1.6	ENSDARG00000104213	394.572	1.19359	0.457664	2.60801	0.00910691
si:dkey-57n24.6	ENSDARG00000052912	53.8347	1.19518	0.45568	2.62285	0.00871978
znrf2a	ENSDARG00000077855	93.1452	1.19772	0.409527	2.92465	0.00344841
cldnc	ENSDARG00000015955	524.446	1.20256	0.335829	3.58088	0.000342443
h1-0	ENSDARG00000038559	954.095	1.20782	0.465055	2.59717	0.00939967
mbl2	ENSDARG00000068220	572.706	1.20895	0.41538	2.91047	0.00360884
serpinb1l3	ENSDARG00000014556	2195.29	1.2092	0.407454	2.96769	0.0030005
klf5l	ENSDARG00000018757	319.162	1.22321	0.47041	2.6003	0.00931413
padi2	ENSDARG00000044167	81.206	1.2268	0.425744	2.88154	0.00395742
enosf1	ENSDARG00000038359	148.484	1.22767	0.476201	2.57806	0.00993568
pold1	ENSDARG00000027689	41.3363	1.23194	0.437795	2.81395	0.00489367
eed	ENSDARG00000099640	173.805	1.24196	0.402807	3.08326	0.00204746
traf4a	ENSDARG00000003963	95.8173	1.25029	0.334147	3.74173	0.000182761
nfkbiz	ENSDARG00000102097	378.742	1.25624	0.275487	4.56005	5.11409e-06
fam107b	ENSDARG00000026865	118.286	1.25653	0.430993	2.91544	0.00355187
snx6	ENSDARG00000058444	52.8845	1.25972	0.451151	2.79223	0.00523461
pet100	ENSDARG00000098017	87.1575	1.25998	0.444603	2.83394	0.00459775
pdpk1a	ENSDARG00000062304	127.154	1.2655	0.461477	2.74229	0.00610133
cyba	ENSDARG00000018283	122.724	1.26827	0.470053	2.69815	0.00697256
ets2	ENSDARG00000103980	716.743	1.28512	0.429608	2.99137	0.00277725
ptp4a1	ENSDARG00000006242	383.544	1.28904	0.475929	2.70847	0.00675941
rfc4	ENSDARG00000042458	36.8981	1.29195	0.488173	2.64651	0.00813273
cd63	ENSDARG00000025147	1801.77	1.29686	0.419919	3.08837	0.00201258
casp9	ENSDARG00000004325	36.3249	1.2978	0.467432	2.77644	0.00549572
dbi	ENSDARG00000026369	1939.96	1.3014	0.400945	3.24584	0.00117104
otop2	ENSDARG00000006522	402.11	1.30403	0.504728	2.58364	0.00977648
snrpd1	ENSDARG00000011648	270.11	1.31683	0.501151	2.62761	0.00859877
adamts2	ENSDARG00000075930	36.6164	1.31792	0.49704	2.65154	0.00801268
MCUR1	ENSDARG00000016964	65.2305	1.34544	0.441747	3.04572	0.00232126
strip2	ENSDARG00000059003	98.7642	1.35695	0.522553	2.59676	0.00941069
pdia2	ENSDARG00000018263	47.22	1.35806	0.485135	2.79934	0.00512074
anos1b	ENSDARG00000004932	75.3049	1.36213	0.500767	2.72009	0.00652639
btr20	ENSDARG00000102992	160.849	1.3685	0.364617	3.75324	0.000174563
nansa	ENSDARG00000045620	180.978	1.3722	0.372816	3.68064	0.000232648
socs3a	ENSDARG00000025428	228.544	1.37764	0.517358	2.66284	0.00774848
acat2	ENSDARG00000007127	65.6546	1.38805	0.51934	2.67273	0.00752378
csrp1a	ENSDARG00000006603	69.2001	1.38886	0.429123	3.23651	0.00121001
tmem260	ENSDARG00000076362	25.5421	1.41059	0.53019	2.66054	0.00780145
vldlr	ENSDARG00000006257	147.326	1.42558	0.523096	2.72528	0.00642478
tagln2	ENSDARG00000033466	424.835	1.45335	0.550555	2.63978	0.0082959
wu:fb59d01	ENSDARG00000089361	694.588	1.45629	0.510038	2.85526	0.00430021
itgb4	ENSDARG00000028507	130.246	1.4569	0.563077	2.58738	0.00967078
gmppab	ENSDARG00000023498	77.7822	1.46124	0.543567	2.68825	0.00718269
rps27l	ENSDARG00000100513	3176.33	1.49068	0.572933	2.60184	0.00927264
ncam1a	ENSDARG00000056181	46.3301	1.49685	0.53981	2.77293	0.00555544
si:ch211-114n24.6	ENSDARG00000036700	268.352	1.50044	0.437442	3.43003	0.000603506
meis1a	ENSDARG00000002937	50.2963	1.50461	0.560004	2.68679	0.00721434
cinp	ENSDARG00000073910	33.322	1.52919	0.54049	2.82926	0.00466562
anxa5b	ENSDARG00000016470	43.3088	1.53155	0.495773	3.08922	0.00200683
si:ch211-220m17.4	ENSDARG00000102602	1974.61	1.53518	0.457882	3.35278	0.000800031
gene:ENSDARG00000105068	ENSDARG00000105068	163.057	1.53574	0.544101	2.82253	0.00476469
ppih	ENSDARG00000041530	43.5324	1.53696	0.586122	2.62226	0.00873495
vsig10	ENSDARG00000058605	57.057	1.55514	0.455736	3.41236	0.000644027
mcm5	ENSDARG00000019507	57.2374	1.56176	0.513994	3.03848	0.00237772
si:dkey-203a12.9	ENSDARG00000104721	78.895	1.58145	0.484197	3.26612	0.00109031
pip5k1cb	ENSDARG00000100313	67.0769	1.5959	0.550405	2.8995	0.00373762
ACOT12	ENSDARG00000054534	260.163	1.59903	0.57296	2.79083	0.00525735
ociad2	ENSDARG00000052336	502.375	1.62184	0.568223	2.85423	0.00431411
lsm8	ENSDARG00000091656	56.8162	1.62264	0.537734	3.01756	0.00254819
tmem51a	ENSDARG00000068575	38.8598	1.63013	0.563377	2.8935	0.00380974
march7_3	ENSDARG00000057772	63.3971	1.63211	0.528992	3.08532	0.00203335
hsd17b3	ENSDARG00000023287	53.8844	1.64597	0.625814	2.63013	0.00853518
midn	ENSDARG00000018524	216.283	1.66593	0.540649	3.08135	0.00206065
b3gnt7l	ENSDARG00000053133	81.9653	1.66604	0.572743	2.90889	0.0036272
epcam	ENSDARG00000040534	400.838	1.67948	0.626378	2.68126	0.00733461
fabp11a	ENSDARG00000017299	100.628	1.69681	0.646086	2.62629	0.00863219
rgs5b	ENSDARG00000017860	17.7854	1.69929	0.607705	2.79625	0.00516999
akip1	ENSDARG00000069037	19.5059	1.71542	0.592799	2.89376	0.00380653
sesn2	ENSDARG00000070012	64.289	1.73988	0.565719	3.07551	0.00210142
slc3a2b	ENSDARG00000037012	36.5347	1.75356	0.632748	2.77134	0.00558259
ivns1abpb	ENSDARG00000013946	428.718	1.75582	0.437551	4.01282	5.99966e-05
ucp2	ENSDARG00000043154	687.993	1.75933	0.638572	2.7551	0.00586739
plac8.2	ENSDARG00000094438	1425.85	1.76117	0.623508	2.82461	0.00473386
ppdpfb	ENSDARG00000031317	2926.08	1.76906	0.68468	2.58378	0.00977241
gadd45ab	ENSDARG00000104571	41.6311	1.76913	0.520669	3.39781	0.000679288
rbpms2b	ENSDARG00000079578	73.2266	1.77305	0.599441	2.95784	0.00309803
zgc:112160	ENSDARG00000039730	546.09	1.79149	0.691703	2.58996	0.00959858
mcm2	ENSDARG00000102798	63.9287	1.79392	0.643311	2.78858	0.00529393
ddit4	ENSDARG00000037618	73.3822	1.80061	0.673674	2.67282	0.00752169
si:dkey-87o1.2	ENSDARG00000095796	83.3441	1.82422	0.601639	3.03208	0.00242873
CR762483.1	ENSDARG00000114454	125.47	1.82648	0.697032	2.62036	0.00878362
si:ch211-71m22.1	ENSDARG00000058638	134.068	1.83111	0.621071	2.94831	0.00319512
sil1	ENSDARG00000100564	171.513	1.84932	0.708631	2.6097	0.00906211
cd44a	ENSDARG00000087863	77.9904	1.85017	0.61362	3.01517	0.00256831
si:ch73-330k17.3	ENSDARG00000097169	70.0697	1.85367	0.63109	2.93725	0.00331137
ildr1a	ENSDARG00000103929	101.751	1.8619	0.568457	3.27537	0.00105524
cpb1	ENSDARG00000045442	510.046	1.86525	0.721978	2.58353	0.00977942
acsl4b	ENSDARG00000010752	39.7228	1.86623	0.701281	2.66117	0.00778703
phlda2	ENSDARG00000042874	679.791	1.88379	0.639675	2.94491	0.00323046
rnf183	ENSDARG00000068851	33.3672	1.89222	0.689876	2.74284	0.00609111
anxa1a	ENSDARG00000026726	125.026	1.89378	0.680015	2.78491	0.0053543
si:ch73-215d9.1	ENSDARG00000103001	79.8009	1.90484	0.71936	2.64796	0.00809789
slc16a9a	ENSDARG00000013926	222.654	1.91769	0.519694	3.69003	0.000224227
stk25a	ENSDARG00000002210	121.734	1.93136	0.470368	4.10607	4.02447e-05
h1-10	ENSDARG00000054058	972.864	1.93381	0.53281	3.62944	0.000284033
ctrl	ENSDARG00000068680	689.58	1.95556	0.64122	3.04975	0.00229031
BX649300.2	ENSDARG00000115264	81.9654	1.96156	0.520597	3.76791	0.000164623
pclaf	ENSDARG00000097691	36.5185	1.96396	0.74151	2.64859	0.00808275
ela3l	ENSDARG00000007276	1176.37	1.96583	0.706684	2.78177	0.00540633
clca5.1	ENSDARG00000099606	55.4652	1.97833	0.527546	3.75006	0.000176796
si:ch1073-412h12.3	ENSDARG00000094486	32.552	1.97987	0.736028	2.68994	0.00714651
orc1	ENSDARG00000039217	21.1003	1.9934	0.707835	2.8162	0.00485955
si:ch211-198m17.1	ENSDARG00000091834	325.057	1.99683	0.747626	2.67089	0.00756497
dkk3b	ENSDARG00000070683	29.7921	2.00045	0.690603	2.89668	0.00377138
cldn23b	ENSDARG00000103703	13.1223	2.00301	0.736787	2.71857	0.0065565
kif4	ENSDARG00000005462	20.7991	2.01372	0.762457	2.64109	0.00826391
rock2b_2	ENSDARG00000004877	302.425	2.02314	0.581943	3.47652	0.000507966
nmrk2	ENSDARG00000067848	1152.78	2.02657	0.326198	6.21269	5.2084e-10
histh1l	ENSDARG00000035519	706.885	2.02851	0.554339	3.65933	0.00025288
cela1.6	ENSDARG00000017314	3342.33	2.03515	0.713794	2.85117	0.0043559
si:ch211-14a17.10	ENSDARG00000076534	45.9826	2.03611	0.736739	2.76368	0.00571536
prss1	ENSDARG00000042993	3557.02	2.03647	0.649412	3.13586	0.00171351
mycla	ENSDARG00000006003	57.7587	2.03791	0.718261	2.83728	0.00454991
cel.1	ENSDARG00000017490	303.537	2.04356	0.743967	2.74684	0.00601716
ncapd2	ENSDARG00000005058	22.7317	2.04955	0.767538	2.67029	0.00757853
itln3	ENSDARG00000003523	1048.95	2.05682	0.75928	2.7089	0.00675063
si:ch211-103n10.5	ENSDARG00000077504	10.8136	2.05709	0.747206	2.75304	0.0059044
zgc:86839	ENSDARG00000117089	57.0449	2.05842	0.635422	3.23945	0.00119761
fthl31_1	ENSDARG00000094210	297.429	2.07515	0.783542	2.64843	0.00808678
mcm4	ENSDARG00000040041	95.5888	2.0775	0.598567	3.47079	0.000518925
isg15	ENSDARG00000086374	86.0676	2.08027	0.754564	2.75692	0.00583491
nt5c1ba	ENSDARG00000018153	84.798	2.08675	0.789142	2.64432	0.0081855
lima1a	ENSDARG00000101441	42.5859	2.09261	0.754082	2.77504	0.00551955
FRMD1	ENSDARG00000078741	15.0067	2.09535	0.73098	2.8665	0.00415044
cxcl12b	ENSDARG00000055100	21.8148	2.09676	0.646766	3.24191	0.00118732
zgc:92380	ENSDARG00000041339	20.6119	2.11057	0.578766	3.64667	0.000265663
si:ch211-198c19.3	ENSDARG00000095533	38.0795	2.11332	0.723213	2.92213	0.00347648
junba	ENSDARG00000074378	176.575	2.12495	0.731295	2.90573	0.00366396
zgc:64106	ENSDARG00000011371	440.765	2.1361	0.451845	4.72749	2.2731e-06
si:dkey-65b13.8_1	ENSDARG00000115066	109.266	2.1369	0.637946	3.34966	0.000809105
btg2	ENSDARG00000020298	288.447	2.14189	0.492157	4.35205	1.3487e-05
si:ch211-240l19.6	ENSDARG00000074613	54.1455	2.14354	0.723429	2.96303	0.00304623
pfkfb3	ENSDARG00000001953	191.161	2.14701	0.766761	2.80011	0.0051086
cplx4c	ENSDARG00000094889	122.732	2.14842	0.463696	4.63326	3.59961e-06
si:ch73-359m17.2	ENSDARG00000102119	104.084	2.15351	0.800664	2.68966	0.0071525
ing5b	ENSDARG00000068175	21.8498	2.15993	0.8239	2.62159	0.00875202
dhrs13a.2	ENSDARG00000111240	19.6032	2.16471	0.827568	2.61575	0.0089031
prss59.2	ENSDARG00000073742	1350.32	2.16506	0.674842	3.20824	0.00133548
ctrb1	ENSDARG00000090428	1358.66	2.16999	0.676007	3.21001	0.00132731
endou	ENSDARG00000044204	23.8295	2.17579	0.8079	2.69315	0.00707811
flnb	ENSDARG00000098374	17.3629	2.1842	0.629278	3.47097	0.000518586
rab3db	ENSDARG00000101534	17.8623	2.19741	0.802555	2.73802	0.00618099
slbp	ENSDARG00000100558	30.98	2.20066	0.771855	2.85113	0.00435638
CABZ01079267.1	ENSDARG00000110019	98.4987	2.20307	0.668277	3.29665	0.000978465
haus1	ENSDARG00000058968	15.0986	2.20415	0.846486	2.60388	0.00921742
si:ch1073-110a20.7_1	ENSDARG00000090557	1234.54	2.20511	0.734612	3.00174	0.00268443
ca6	ENSDARG00000056499	21.0638	2.21502	0.769015	2.88033	0.00397255
steap4	ENSDARG00000055901	1628.21	2.22323	0.827958	2.6852	0.00724859
anxa2a	ENSDARG00000003216	123.168	2.2338	0.812469	2.74939	0.00597058
si:ch211-227p7.5	ENSDARG00000099046	53.0239	2.25599	0.840762	2.68327	0.00729058
cfl1l	ENSDARG00000012972	113.103	2.26449	0.744861	3.04015	0.00236458
si:ch211-195b11.3	ENSDARG00000100582	62.6618	2.27886	0.686381	3.32012	0.000899804
cdca7a	ENSDARG00000077620	36.2013	2.29591	0.800518	2.86803	0.00413034
zgc:162879	ENSDARG00000074163	9.70003	2.30038	0.852078	2.69973	0.00693961
tuba1b	ENSDARG00000045367	12.3946	2.31678	0.887236	2.61123	0.00902168
TMEM132D	ENSDARG00000102759	49.2357	2.3233	0.649106	3.57923	0.000344613
gpx1b	ENSDARG00000006207	771.097	2.32499	0.719286	3.23235	0.00122775
rgs2	ENSDARG00000098761	25.2198	2.32562	0.763953	3.04419	0.00233305
cela1.3	ENSDARG00000043173	145.413	2.33669	0.705229	3.31338	0.000921765
cdca7b	ENSDARG00000076659	24.8298	2.3457	0.90849	2.58198	0.00982365
timp2b	ENSDARG00000075261	63.0918	2.35985	0.899306	2.62408	0.00868843
BX546499.1	ENSDARG00000092602	19.7945	2.38817	0.873698	2.73341	0.00626822
cldnh	ENSDARG00000069503	99.1103	2.39983	0.858429	2.7956	0.00518028
rock2b_1	ENSDARG00000096433	56.3661	2.4137	0.745352	3.23833	0.0012023
c6ast3	ENSDARG00000024503	207.023	2.42521	0.709575	3.41783	0.000631214
gins4	ENSDARG00000016044	16.3297	2.42807	0.902428	2.6906	0.0071324
baxb	ENSDARG00000030881	103.686	2.43081	0.925856	2.62547	0.00865295
tpgs2	ENSDARG00000011926	37.0829	2.44169	0.936312	2.60777	0.00911333
gtpbp1	ENSDARG00000053467	872.405	2.45992	0.910479	2.70178	0.00689687
agr2	ENSDARG00000070480	282.247	2.47818	0.789032	3.14079	0.00168492
pmm2	ENSDARG00000037654	22.4338	2.5006	0.904407	2.7649	0.00569397
si:zfos-128g4.1	ENSDARG00000102788	10.7633	2.50342	0.824483	3.03636	0.00239455
zgc:112146	ENSDARG00000104829	13.6317	2.50697	0.940982	2.6642	0.00771713
itga2.3	ENSDARG00000086838	89.9443	2.50821	0.653669	3.83713	0.00012448
si:dkey-31f5.11	ENSDARG00000099812	7.78139	2.51049	0.901701	2.78417	0.00536653
rrm2_2	ENSDARG00000020711	26.4222	2.51567	0.804477	3.12709	0.00176545
il1b	ENSDARG00000098700	27.4693	2.51689	0.956114	2.63242	0.00847789
tmem44	ENSDARG00000068193	18.5263	2.52658	0.758892	3.3293	0.000870642
cela1.2	ENSDARG00000095462	52.2996	2.53899	0.814276	3.1181	0.00182021
cdt1	ENSDARG00000051854	15.873	2.55128	0.923882	2.76148	0.00575403
lsm14b	ENSDARG00000025386	37.7259	2.55219	0.986807	2.58631	0.0097009
dusp5	ENSDARG00000019307	38.4661	2.55955	0.931602	2.74748	0.00600558
btr21_2	ENSDARG00000100450	15.362	2.56817	0.688827	3.72833	0.000192756
si:ch1073-190k2.1	ENSDARG00000097973	16.1201	2.58756	0.965723	2.6794	0.00737543
gip	ENSDARG00000071306	29.7951	2.59237	1.00162	2.58819	0.00964827
ncapg	ENSDARG00000070109	16.2586	2.59291	0.885237	2.92906	0.00339987
npsn	ENSDARG00000010423	12.8344	2.59523	0.835063	3.10783	0.00188466
selenou1b	ENSDARG00000087059	8.56724	2.60051	0.894803	2.90624	0.003658
stmn1a	ENSDARG00000004169	55.1227	2.63045	0.859575	3.06017	0.00221209
selp_1	ENSDARG00000042138	8.81717	2.63341	1.00927	2.60923	0.0090746
nyap2a	ENSDARG00000079581	21.631	2.64525	0.953483	2.77431	0.00553196
znf1118_2	ENSDARG00000115524	45.211	2.64878	0.836607	3.1661	0.00154499
aqp7	ENSDARG00000026787	233.87	2.65217	0.684368	3.87535	0.000106471
tmem176l.2	ENSDARG00000089399	410.132	2.68499	0.766214	3.50423	0.000457934
illr4	ENSDARG00000008075	16.4195	2.69037	0.900057	2.98911	0.0027979
elovl1a	ENSDARG00000099960	58.9489	2.69092	0.538717	4.99505	5.88201e-07
si:dkey-102g19.3	ENSDARG00000086337	28.2595	2.69707	0.961368	2.80545	0.00502466
si:ch73-204p21.2	ENSDARG00000097902	16.1767	2.72718	1.03091	2.6454	0.00815951
nsmfb	ENSDARG00000101234	53.1923	2.73825	0.888822	3.08077	0.00206469
BX855618.1	ENSDARG00000106138	18.4571	2.75144	0.818889	3.35996	0.000779525
gadd45ga	ENSDARG00000019417	205.933	2.76849	0.890905	3.1075	0.00188678
zgc:92590	ENSDARG00000040282	211.212	2.76883	0.73506	3.76681	0.000165347
si:dkey-10f21.4	ENSDARG00000057743	7.00719	2.7876	1.08098	2.57877	0.0099152
nme2b.2	ENSDARG00000099420	165.423	2.80772	1.06716	2.63102	0.00851285
frrs1a	ENSDARG00000076183	18.7904	2.81777	0.95219	2.95926	0.00308383
zgc:194330	ENSDARG00000061432	7.41744	2.82531	1.01768	2.77623	0.0054994
BX927193.2	ENSDARG00000111026	108.864	2.83722	1.04814	2.70692	0.00679109
fbxo16	ENSDARG00000033949	8.5262	2.84816	0.990064	2.87675	0.00401798
elovl7a	ENSDARG00000069279	16.1186	2.85374	1.01454	2.81284	0.00491058
hp_1	ENSDARG00000051890	1143.22	2.86232	1.05436	2.71476	0.00663238
ms4a17a.12	ENSDARG00000053563	11.796	2.87935	1.08196	2.66123	0.00778562
slc9a3.2	ENSDARG00000036722	14.1604	2.90544	0.882558	3.29207	0.000994527
txlnbb	ENSDARG00000076241	11.68	2.90958	1.09647	2.65358	0.00796435
aurkb	ENSDARG00000037640	34.9814	2.91557	0.952359	3.06141	0.00220294
TANC2	ENSDARG00000107441	19.5382	2.93151	1.01371	2.89187	0.00382953
si:ch211-240l19.8	ENSDARG00000074547	193.325	2.95755	0.647744	4.56593	4.97291e-06
FO904885.1	ENSDARG00000109683	16.7348	2.95895	1.10425	2.6796	0.00737106
saa	ENSDARG00000045999	57.511	2.96654	0.942377	3.14793	0.00164432
adam8a	ENSDARG00000001452	14.5543	2.96887	1.12036	2.64993	0.00805073
tp63	ENSDARG00000044356	25.8314	3.01468	1.06474	2.83138	0.00463478
paqr5b	ENSDARG00000052688	12.9862	3.01875	1.12776	2.67676	0.00743369
TCIM	ENSDARG00000076858	123.528	3.0853	0.792267	3.89426	9.84974e-05
sptssb	ENSDARG00000091658	14.1236	3.08785	1.16288	2.65536	0.00792248
lipg	ENSDARG00000031044	46.6227	3.09822	1.08801	2.8476	0.00440501
mipa	ENSDARG00000037285	5.68933	3.10552	1.10661	2.80634	0.00501082
etv5b	ENSDARG00000044511	87.3683	3.15756	0.748486	4.21859	2.4583e-05
lect2l	ENSDARG00000033227	154.484	3.1658	1.04649	3.02517	0.00248492
tpcn2	ENSDARG00000100420	137.964	3.17084	0.748407	4.23679	2.26741e-05
golga7ba	ENSDARG00000036295	10.6969	3.17365	1.17011	2.71226	0.00668253
sh3glb2b	ENSDARG00000035470	15.862	3.17763	0.984005	3.22928	0.00124104
si:dkey-241l7.6	ENSDARG00000041248	65.2247	3.17769	1.16442	2.72899	0.00635286
clic3	ENSDARG00000044776	10.9727	3.17992	1.09934	2.89258	0.00382093
zgc:77112	ENSDARG00000015657	100.841	3.19507	0.91255	3.50125	0.000463081
myof	ENSDARG00000006112	23.1717	3.19897	1.11975	2.85685	0.00427871
si:ch211-201o1.1	ENSDARG00000088689	113.712	3.21524	1.00101	3.212	0.00131813
vill	ENSDARG00000001909	9.85936	3.21592	1.21457	2.64779	0.00810208
phf20l1	ENSDARG00000017427	1230.07	3.29021	0.889639	3.69836	0.000216995
atp10b	ENSDARG00000076230	7.77353	3.30673	1.05641	3.13016	0.00174708
st3gal1l	ENSDARG00000079310	14.7606	3.31676	1.19204	2.78243	0.00539534
crp2_1	ENSDARG00000056462	401.567	3.32217	0.743786	4.46657	7.94848e-06
si:dkey-65b13.9	ENSDARG00000105249	34.5167	3.37136	0.969113	3.47881	0.000503653
malb	ENSDARG00000030094	32.3321	3.39291	1.13882	2.97931	0.00288897
zgc:172270	ENSDARG00000003632	64.5796	3.39496	0.879935	3.85819	0.00011423
fam184a	ENSDARG00000014081	36.7135	3.46776	0.744265	4.65931	3.17268e-06
plek2	ENSDARG00000012789	29.2768	3.4784	1.12531	3.09105	0.00199448
ntd5	ENSDARG00000040944	21.646	3.48637	0.883701	3.94519	7.97366e-05
snap23.2	ENSDARG00000055252	46.5673	3.49516	1.18779	2.94256	0.00325508
si:ch211-66i15.5_1	ENSDARG00000097446	66.3567	3.53455	0.919918	3.84224	0.000121917
gck	ENSDARG00000068006	29.701	3.54231	1.24898	2.83617	0.00456582
hoxb10a	ENSDARG00000011579	18.4987	3.55844	1.23651	2.8778	0.00400456
zgc:171566	ENSDARG00000105118	62.3209	3.56473	1.09273	3.26224	0.00110536
BX908782.2	ENSDARG00000101479	1638.84	3.61799	1.00994	3.58237	0.000340494
fstl3	ENSDARG00000025670	7.80253	3.62767	1.32487	2.73813	0.00617896
duox	ENSDARG00000062632	16.3076	3.69735	1.21106	3.05297	0.00226588
si:ch211-153b23.5	ENSDARG00000058206	417.503	3.70923	1.13177	3.27738	0.00104777
ccne2	ENSDARG00000098529	8.79703	3.70994	1.0339	3.58831	0.000332829
zgc:55888	ENSDARG00000016538	21.7938	3.74021	1.20349	3.10779	0.00188489
pfkma	ENSDARG00000014179	12.2664	3.75514	1.17695	3.19056	0.00141996
zgc:172053	ENSDARG00000038321	7.09337	3.81509	1.35448	2.81665	0.00485269
osbpl7	ENSDARG00000012981	21.6373	3.86698	1.12154	3.44791	0.00056494
soul2	ENSDARG00000039499	16.8237	3.87028	1.27529	3.03482	0.00240679
ttn.1	ENSDARG00000000563	30.0002	3.88539	1.34534	2.88802	0.0038767
svopl	ENSDARG00000057983	9.24059	3.91045	1.12751	3.46822	0.000523922
cx35.4	ENSDARG00000042866	12.4008	3.92083	1.11974	3.50155	0.000462566
tmprss13b	ENSDARG00000077573	12.2522	3.92498	1.41	2.78368	0.00537465
adgrg7.2	ENSDARG00000071085	11.38	4.04619	1.38706	2.9171	0.00353303
selenow2b	ENSDARG00000089936	18.3301	4.24753	1.45922	2.91083	0.00360474
bicdl2l	ENSDARG00000091669	4.39758	4.25393	1.54412	2.75493	0.00587055
si:ch73-56d11.5	ENSDARG00000093546	18.5373	4.30526	1.13049	3.80833	0.00013991
tspan35	ENSDARG00000025757	22.0048	4.35278	1.37351	3.16911	0.00152909
gna14	ENSDARG00000035178	4.863	4.3553	1.59442	2.73158	0.00630307
mxra5a	ENSDARG00000074815	9.28228	4.35628	1.47331	2.95681	0.00310844
srl	ENSDARG00000104587	11.1495	4.36078	1.44471	3.01846	0.00254067
zmp:0000001323	ENSDARG00000094845	19.2208	4.39192	1.10338	3.98042	6.87948e-05
slc16a3	ENSDARG00000045051	22.6267	4.39212	1.38655	3.16765	0.00153675
slc46a3	ENSDARG00000077313	9.0046	4.39285	1.34083	3.27622	0.00105208
ceacam1	ENSDARG00000041119	61.5066	4.52088	1.07439	4.20786	2.57798e-05
ccl34a.4	ENSDARG00000090873	16.4783	4.64404	1.28137	3.62427	0.000289776
smtnl1	ENSDARG00000041257	6.0109	4.69976	1.78522	2.6326	0.00847345
casq1b	ENSDARG00000018105	6.56055	4.79616	1.69216	2.83434	0.00459212
ms4a17a.1	ENSDARG00000043798	3.37137	4.83456	1.60938	3.00398	0.0026647
tlcd1	ENSDARG00000002391	3.41737	4.87119	1.72715	2.82037	0.00479689
ntrk2b	ENSDARG00000098511	3.81543	4.93254	1.84753	2.6698	0.00758963
asb16	ENSDARG00000056468	3.87891	5.0167	1.78364	2.81261	0.00491405
si:ch211-152p23.2	ENSDARG00000094519	3.88229	5.05209	1.58074	3.19603	0.00139334
si:dkey-239b22.1	ENSDARG00000031588	13.8846	5.09178	1.70633	2.98406	0.00284447
scel	ENSDARG00000034677	17.4995	5.19239	1.57092	3.30532	0.00094867
si:ch73-14h1.2	ENSDARG00000060622	142.897	5.23415	0.974214	5.37268	7.75736e-08
noxo1b	ENSDARG00000056374	8.8141	5.24798	1.75358	2.99272	0.00276505
muc5.1	ENSDARG00000070331	4.53795	5.27239	2.01533	2.61614	0.00889307
si:dkey-175d9.2	ENSDARG00000093476	4.69994	5.31238	1.75746	3.02276	0.0025048
rbp7a	ENSDARG00000091906	4.68688	5.31579	1.59965	3.3231	0.000890216
b4galnt2.2	ENSDARG00000070605	9.47651	5.35398	1.86796	2.86622	0.00415411
zgc:100868	ENSDARG00000004748	4.89824	5.38535	1.87524	2.87182	0.0040811
BX324003.2	ENSDARG00000109802	5.25799	5.43775	1.95246	2.78507	0.00535166
nlrp16	ENSDARG00000077673	5.22253	5.47304	1.97525	2.77081	0.00559174
atp1a1a.3	ENSDARG00000039131	10.2938	5.47889	1.56378	3.50362	0.00045898
oclnb	ENSDARG00000003091	12.5621	5.73149	1.67649	3.41873	0.000629131
mmp13a_2	ENSDARG00000114451	85.1862	5.76231	1.30238	4.42444	9.66919e-06
si:ch1073-67j19.1	ENSDARG00000105096	22.376	5.78343	1.5739	3.67459	0.000238228
si:ch211-207n23.2	ENSDARG00000097157	13.3579	5.815	1.84727	3.14789	0.00164456
tmem184bb	ENSDARG00000091956	7.08654	5.86773	1.49149	3.93414	8.34948e-05
anxa3a	ENSDARG00000009196	7.25744	5.94393	1.88071	3.16048	0.00157509
ms4a17a.8	ENSDARG00000043802	15.0228	5.9916	1.30315	4.5978	4.26984e-06
zgc:174917	ENSDARG00000073820	96.4274	6.15474	2.18608	2.81543	0.00487124
cyp8b3	ENSDARG00000097559	9.30869	6.29333	1.62127	3.88172	0.000103721
ms4a17a.5_1	ENSDARG00000092204	10.9329	6.53779	1.54079	4.24314	2.20411e-05
capn2l	ENSDARG00000034211	11.2684	6.57742	1.61187	4.0806	4.49188e-05
crp2_2	ENSDARG00000056498	1332.6	6.66611	0.924372	7.2115	5.53396e-13
si:dkey-7i4.24	ENSDARG00000096906	29.2688	6.95308	1.74626	3.98171	6.84223e-05
zgc:111983	ENSDARG00000006588	63.276	9.04928	3.35319	2.69871	0.00696094

## Sheet: DMSO_SVCV vs DMSO_C Kidney
rowname	ENSEMBL	baseMean	log2FoldChange	lfcSE	stat	pvalue
tep1	ENSDARG00000038713	3.51444	-5.60977	2.0015	-2.80278	0.00506635
sostdc1b	ENSDARG00000056021	5.50362	-5.50504	2.02214	-2.72239	0.00648117
styk1a	ENSDARG00000070950	9.97879	-4.64993	1.53822	-3.02293	0.00250341
tbx5a	ENSDARG00000024894	17.5229	-4.41068	1.11232	-3.96531	7.32998e-05
CABZ01074298.1	ENSDARG00000087767	9.51139	-4.21918	1.06531	-3.96051	7.47902e-05
areg	ENSDARG00000076853	367.968	-4.04082	1.39824	-2.88993	0.00385326
mat2ab	ENSDARG00000037121	40.3875	-3.81018	1.22889	-3.1005	0.00193196
si:cabz01069013.3	ENSDARG00000088367	182.077	-3.73061	1.0973	-3.39982	0.000674292
meox2a	ENSDARG00000040911	7.28307	-3.65852	1.42005	-2.57632	0.00998574
pvalb2	ENSDARG00000002768	37.5001	-3.34405	1.1586	-2.88628	0.00389831
pvalb1	ENSDARG00000037789	126.36	-3.22478	1.11219	-2.89948	0.00373781
itga6b	ENSDARG00000069946	292.767	-3.22016	1.11914	-2.87736	0.00401019
rhcgl1	ENSDARG00000007080	82.9355	-3.11598	0.960573	-3.24388	0.00117915
sc:d217	ENSDARG00000079645	26.0631	-3.08252	1.10505	-2.78949	0.00527916
si:dkey-83k24.5	ENSDARG00000093019	59.5072	-3.05309	0.96093	-3.17722	0.00148692
im:7142702	ENSDARG00000116556	31.3832	-3.01354	1.1493	-2.62207	0.00873984
lgals1l1	ENSDARG00000088711	17.1442	-2.99125	0.947379	-3.15739	0.00159188
cpa5	ENSDARG00000021339	811.45	-2.86792	0.952313	-3.01153	0.00259938
itgb4	ENSDARG00000028507	426.431	-2.7961	1.07023	-2.61261	0.00898534
trim62.2	ENSDARG00000095536	28.6917	-2.78425	0.910047	-3.05945	0.0022174
gba3	ENSDARG00000031150	48.2041	-2.74212	0.963005	-2.84746	0.00440691
si:ch211-286b5.8	ENSDARG00000096625	42.9539	-2.67447	0.991462	-2.6975	0.00698618
pvalb3	ENSDARG00000022817	91.0345	-2.5251	0.931892	-2.70965	0.00673549
glipr1a	ENSDARG00000045224	41.4697	-2.4435	0.900855	-2.71242	0.00667934
pigrl2.3_1	ENSDARG00000099599	154.748	-2.26575	0.812741	-2.78778	0.00530703
si:ch211-194e15.5	ENSDARG00000061804	97.5785	-2.08811	0.637552	-3.2752	0.00105589
mhc1uka	ENSDARG00000092731	168.78	-1.96914	0.724164	-2.71919	0.00654416
ccm2	ENSDARG00000013705	76.9726	-1.90191	0.73537	-2.58634	0.00970021
sh3bp1	ENSDARG00000078119	34.3949	-1.75827	0.63095	-2.7867	0.00532473
bco2a	ENSDARG00000055722	120.509	-1.66484	0.64174	-2.59425	0.00947971
col4a1	ENSDARG00000055009	66.3554	-1.47694	0.504976	-2.92478	0.003447
zgc:152863	ENSDARG00000099969	500.754	1.40141	0.488382	2.8695	0.00411126
gbp4	ENSDARG00000068857	27.2031	1.75076	0.670098	2.61269	0.00898325
glula	ENSDARG00000099776	476.843	1.89955	0.610583	3.11104	0.00186427
tppp	ENSDARG00000105029	48.4753	2.08212	0.799032	2.6058	0.00916593
si:ch211-137i24.10	ENSDARG00000057706	23.4841	2.08501	0.713785	2.92106	0.00348841
si:ch211-76m11.8_1	ENSDARG00000098390	237.02	2.18185	0.671739	3.24807	0.00116191
tent5ba	ENSDARG00000039943	37.4129	2.19435	0.78159	2.80754	0.00499208
gadd45ab	ENSDARG00000104571	159.799	2.24818	0.784923	2.8642	0.00418063
col12a1a	ENSDARG00000078322	188.342	2.25004	0.731057	3.07779	0.00208544
xdh	ENSDARG00000055240	23.0644	2.34449	0.860224	2.72545	0.00642146
spata18	ENSDARG00000052343	142.968	2.3674	0.853863	2.77258	0.00556133
dkk3b	ENSDARG00000070683	57.4875	2.50746	0.907885	2.76187	0.00574719
gene:ENSDARG00000079446	ENSDARG00000079446	33.7494	2.54701	0.921489	2.76401	0.00570957
CABZ01088134.1	ENSDARG00000033587	55.6721	2.55265	0.886599	2.87915	0.00398753
tmem35	ENSDARG00000052567	35.3239	2.579	0.977117	2.6394	0.00830525
fat3a	ENSDARG00000033840	73.2765	2.61025	0.926424	2.81755	0.00483916
f7l	ENSDARG00000100782	39.6911	2.61231	0.942323	2.7722	0.00556789
alpk2	ENSDARG00000079637	21.0442	2.61488	0.972659	2.68838	0.00717998
c3a.6	ENSDARG00000043719	302.924	2.61827	0.950637	2.75422	0.00588314
dcdc2b	ENSDARG00000053744	87.9225	2.65131	0.949154	2.79334	0.00521667
si:ch211-132b12.6	ENSDARG00000094546	123.207	2.67361	0.934528	2.86092	0.00422417
bbs4	ENSDARG00000063522	69.5759	2.67911	1.03008	2.60089	0.00929829
dnah1	ENSDARG00000100115	164.636	2.69287	1.03243	2.60828	0.00909991
slc16a6b	ENSDARG00000060246	120.837	2.7542	0.871895	3.15887	0.00158382
si:ch211-39a7.1	ENSDARG00000037427	14.4728	2.80195	1.01003	2.77413	0.00553488
znf1026_2	ENSDARG00000114894	17.6721	2.83053	1.07602	2.63056	0.00852441
ttc23	ENSDARG00000022160	27.9507	2.84717	0.984532	2.8919	0.00382921
slc6a2	ENSDARG00000016141	192.983	2.881	1.0724	2.68649	0.0072207
si:ch211-247n2.1	ENSDARG00000001712	8.84226	2.94426	1.02779	2.86464	0.00417477
snap25a	ENSDARG00000020609	28.5759	2.94468	1.07241	2.74586	0.00603529
dnai1.2	ENSDARG00000038788	44.2889	2.96606	1.14136	2.59872	0.00935723
urahb	ENSDARG00000089331	68.2014	2.98347	1.15049	2.59322	0.00950813
nlgn4xa	ENSDARG00000079455	16.4535	2.99788	1.1279	2.65793	0.00786233
ldhbb	ENSDARG00000071076	69.4193	3.05931	1.01355	3.01841	0.00254101
CR352265.1	ENSDARG00000062758	7.39563	3.07658	1.15493	2.66387	0.00772484
F2R_2	ENSDARG00000077638	15.6102	3.09893	1.13549	2.72916	0.00634963
si:dkey-42p14.3	ENSDARG00000092825	71.2816	3.10843	1.18306	2.62744	0.00860302
atn1	ENSDARG00000092067	21.8173	3.13673	0.992961	3.15896	0.00158333
si:dkey-27p23.3	ENSDARG00000075714	204.95	3.16329	1.19683	2.64306	0.00821612
si:ch211-117c9.5	ENSDARG00000071235	79.1108	3.20535	1.17793	2.72118	0.0065049
tat	ENSDARG00000069630	68.6332	3.20912	1.22997	2.60912	0.00907766
ak8	ENSDARG00000030961	112.019	3.30857	1.26772	2.60985	0.00905819
cyb5d1	ENSDARG00000056007	106.403	3.32595	1.20963	2.74957	0.00596733
chrdl2	ENSDARG00000078916	13.2806	3.33633	1.27089	2.6252	0.00865985
ttc6	ENSDARG00000104125	76.6148	3.34449	1.25226	2.67077	0.00756781
slc1a4	ENSDARG00000000551	21.6288	3.35251	1.13713	2.94822	0.00319612
mcama	ENSDARG00000089643	40.3398	3.37015	1.15259	2.92399	0.00345571
rac3a	ENSDARG00000090062	11.8332	3.38717	1.28741	2.63099	0.00851365
cfhl1	ENSDARG00000105212	23.731	3.40421	0.997449	3.41292	0.000642713
mao	ENSDARG00000023712	593.074	3.41682	1.22974	2.77849	0.00546117
map1ab	ENSDARG00000022045	16.9062	3.42075	1.28055	2.67132	0.00755543
nnt2	ENSDARG00000092522	62.8746	3.4234	1.20612	2.83835	0.00453476
si:ch1073-126c3.2	ENSDARG00000092858	49.9374	3.43436	1.1449	2.99971	0.0027024
gng3	ENSDARG00000009553	9.50495	3.45629	1.31175	2.63486	0.00841719
TMEM235	ENSDARG00000109643	7.27754	3.4647	1.33786	2.58973	0.00960515
lrrc34	ENSDARG00000062235	37.8892	3.4912	1.34483	2.59602	0.00943114
allc	ENSDARG00000042562	92.9769	3.50647	1.15735	3.02974	0.00244766
dnah3	ENSDARG00000068468	22.8332	3.50967	1.36169	2.57744	0.00995342
hykk.2	ENSDARG00000074341	17.5354	3.51159	1.01417	3.46251	0.000535154
nek12	ENSDARG00000037174	32.3916	3.51805	1.28645	2.73469	0.00624383
si:ch211-163l21.10	ENSDARG00000068855	51.2966	3.55381	1.31754	2.6973	0.00699045
tdo2b	ENSDARG00000023176	60.9113	3.55635	0.871468	4.08088	4.48662e-05
nots	ENSDARG00000099824	38.8731	3.57614	1.01365	3.52797	0.000418766
si:ch1073-67j19.1	ENSDARG00000105096	258.153	3.59699	1.27256	2.82658	0.00470478
elavl4	ENSDARG00000045639	32.5807	3.6016	1.3091	2.75121	0.00593762
c5	ENSDARG00000021004	50.5628	3.61941	1.26688	2.85695	0.00427737
phyhiplb	ENSDARG00000070498	92.1938	3.62695	1.23467	2.93758	0.00330786
ccdc105	ENSDARG00000054136	139.61	3.63161	1.18286	3.0702	0.00213914
cryba1l1	ENSDARG00000032929	24.1284	3.63762	0.887577	4.09837	4.16078e-05
si:dkey-90m5.4	ENSDARG00000029388	83.0137	3.64715	1.29871	2.80829	0.00498055
tmem123	ENSDARG00000095674	13.3498	3.64794	1.41394	2.57998	0.00988049
insl3	ENSDARG00000035862	31.4147	3.65387	1.40231	2.60561	0.00917099
cyp3c3_1	ENSDARG00000037873	41.4287	3.69713	1.16657	3.16923	0.00152846
prg4b	ENSDARG00000028163	64.2667	3.70343	1.32578	2.7934	0.00521569
c3b.1	ENSDARG00000093068	56.7415	3.70762	1.40953	2.63039	0.0085288
mylkb	ENSDARG00000004753	18.0127	3.71804	1.43303	2.59453	0.0094719
nrxn1b	ENSDARG00000063635	50.1443	3.74404	1.11833	3.3479	0.000814276
ccdc175	ENSDARG00000089320	93.5589	3.74407	1.40833	2.65852	0.00784843
acot17	ENSDARG00000088524	1224.65	3.77536	1.35241	2.79158	0.00524519
cryba4	ENSDARG00000024548	21.0426	3.80601	1.46851	2.59175	0.0095489
odf3b	ENSDARG00000042396	249.102	3.84399	1.11821	3.43761	0.000586872
slco1f3	ENSDARG00000105691	140.153	3.87351	1.29484	2.9915	0.00277608
hsd17b3	ENSDARG00000023287	46.5024	3.8769	1.21623	3.18763	0.00143443
kirrel3l	ENSDARG00000104665	38.8325	3.87991	1.31348	2.95393	0.00313757
CR352265.3	ENSDARG00000116575	10.2794	3.91354	1.50911	2.59328	0.00950665
c3b.2	ENSDARG00000001818	26.51	3.98436	1.24324	3.20482	0.00135145
fga	ENSDARG00000020741	479.284	3.99561	1.44145	2.77193	0.00557244
igfbp2a	ENSDARG00000052470	13.601	4.00894	1.25928	3.18352	0.00145495
ppp1r32	ENSDARG00000089183	47.9159	4.02317	1.48998	2.70015	0.00693078
mmp13b	ENSDARG00000100794	33.0691	4.0278	1.45888	2.76087	0.00576468
erich3	ENSDARG00000069262	135.346	4.04501	1.27961	3.16113	0.00157156
bcat1	ENSDARG00000045568	73.5281	4.04724	1.38843	2.91498	0.00355714
acot16	ENSDARG00000069292	451.508	4.07472	1.46909	2.77363	0.00554348
galn	ENSDARG00000091377	7.08829	4.11134	1.49342	2.75297	0.00590577
vav3b_1	ENSDARG00000073713	14.6796	4.12856	1.404	2.94057	0.00327611
dnah9	ENSDARG00000103383	32.3568	4.23699	1.45695	2.90811	0.00363616
pla2g12b	ENSDARG00000015662	16.0271	4.24252	1.55764	2.72368	0.00645587
si:ch1073-110a20.7_1	ENSDARG00000090557	58.9092	4.27263	1.31337	3.25317	0.00114126
si:ch211-51i16.1	ENSDARG00000111323	42.2605	4.2851	1.28843	3.32582	0.000881601
apoc1	ENSDARG00000092170	944.503	4.28729	1.46839	2.91973	0.00350339
si:dkey-219e21.2	ENSDARG00000096739	8.04193	4.29083	1.39286	3.08059	0.00206588
mybpc1	ENSDARG00000045560	22.4747	4.29444	1.58883	2.70289	0.00687385
si:dkeyp-51f12.3	ENSDARG00000091904	12.4803	4.29662	1.47674	2.90954	0.00361963
ptpreb	ENSDARG00000021151	8.59344	4.31742	1.53954	2.80436	0.00504166
cyp21a2	ENSDARG00000037550	44.4056	4.33411	1.55025	2.79575	0.005178
col28a1a	ENSDARG00000077084	122.41	4.43866	1.2296	3.60984	0.000306391
si:ch211-212c13.8	ENSDARG00000078757	78.7417	4.4888	1.25003	3.59096	0.000329464
si:dkey-7i4.21	ENSDARG00000097180	63.6321	4.55023	1.70193	2.67357	0.00750484
cyp2x7	ENSDARG00000044002	47.9951	4.73515	1.29942	3.64406	0.000268367
adgrg4a	ENSDARG00000105416	6.05137	4.7447	1.54727	3.0665	0.00216582
tex36	ENSDARG00000097920	28.4735	4.77102	1.42481	3.34853	0.000812405
lcn15	ENSDARG00000067851	22.4749	4.80942	1.51297	3.17878	0.00147895
pimr128_1	ENSDARG00000096773	31.3095	4.81374	1.57441	3.05749	0.00223198
tex2l	ENSDARG00000078132	42.3179	4.8244	1.20821	3.99301	6.52395e-05
ribc1	ENSDARG00000055739	92.7655	4.83243	1.34547	3.59162	0.000328623
c3a.2	ENSDARG00000087359	67.065	4.8721	1.41675	3.43893	0.000584028
si:dkeyp-82a1.1	ENSDARG00000093386	19.3832	4.89922	1.48169	3.3065	0.000944703
pkdccb	ENSDARG00000038235	6.82561	4.92708	1.73642	2.8375	0.00454685
nkd3_1	ENSDARG00000069984	42.8399	4.97093	1.73446	2.86597	0.00415729
cdh10a	ENSDARG00000055843	3.61661	5.01246	1.82722	2.74321	0.00608409
si:ch211-67f24.7_2	ENSDARG00000092721	7.39397	5.04075	1.7989	2.80212	0.00507674
sv2ba	ENSDARG00000057427	20.9055	5.0798	1.56636	3.24306	0.00118254
gpx3	ENSDARG00000043342	46.0742	5.12112	1.49342	3.42914	0.000605507
plppr3a	ENSDARG00000010144	3.91976	5.12919	1.8613	2.7557	0.00585671
si:dkey-86l18.10	ENSDARG00000105528	79.3293	5.16218	1.31766	3.91769	8.94015e-05
arsg	ENSDARG00000101715	16.4464	5.23644	1.59056	3.2922	0.000994056
star	ENSDARG00000006137	169.982	5.24203	1.6247	3.22647	0.00125329
ccl39.4	ENSDARG00000104002	4.27626	5.25195	1.8536	2.83338	0.00460579
cldn2	ENSDARG00000044387	23.7947	5.27186	1.67022	3.15639	0.00159736
pimr204_1	ENSDARG00000116762	32.9607	5.32831	1.70873	3.11828	0.0018191
ccl38.1	ENSDARG00000041919	4.68274	5.36588	1.75716	3.05373	0.00226018
FP102122.1	ENSDARG00000116483	9.34101	5.39432	1.79956	2.99758	0.00272134
si:dkey-9l20.3	ENSDARG00000105341	9.89704	5.47669	1.81759	3.01316	0.00258542
ndufs8b	ENSDARG00000057055	18.6165	5.50361	1.75003	3.14486	0.00166165
qpct	ENSDARG00000089717	19.0524	5.51583	1.61047	3.42498	0.000614836
pimr130	ENSDARG00000052758	41.8639	5.61645	1.53654	3.65526	0.000256925
hp_1	ENSDARG00000051890	21.188	5.63927	1.92357	2.93167	0.00337147
oxct1b	ENSDARG00000054319	43.6766	5.66535	1.46979	3.85453	0.00011595
spsb3b	ENSDARG00000077487	5.92579	5.72158	2.10645	2.71622	0.00660323
ca4b	ENSDARG00000042293	5.96321	5.73063	2.01723	2.84084	0.00449949
ms4a17a.8	ENSDARG00000043802	45.7628	5.75163	1.11394	5.1633	2.42631e-07
cyp11c1	ENSDARG00000042014	147.151	5.78435	1.77249	3.2634	0.00110086
si:dkey-61p9.11	ENSDARG00000096762	502.71	5.81967	1.4528	4.00584	6.17982e-05
acsbg1	ENSDARG00000062077	6.56959	5.86662	2.25996	2.5959	0.00943447
pcdh1g1	ENSDARG00000104007	6.80049	5.90945	1.61031	3.66977	0.000242772
ripply2	ENSDARG00000070535	6.87514	5.93649	2.00419	2.96204	0.00305611
si:ch211-147g22.4	ENSDARG00000097275	7.31939	6.02074	2.16156	2.78536	0.00534677
si:ch211-249h16.8	ENSDARG00000093630	27.3543	6.09619	2.01054	3.03211	0.00242853
si:dkey-1h6.8	ENSDARG00000096703	43.7454	6.10508	1.60813	3.79637	0.000146828
kcnn1b	ENSDARG00000023546	78.2034	6.18829	1.46451	4.22552	2.38393e-05
si:dkeyp-110c12.3	ENSDARG00000051795	8.95487	6.3126	1.9763	3.19415	0.00140242
pcdh1g3	ENSDARG00000099646	10.13	6.49225	2.00532	3.23751	0.00120576
cfhl3	ENSDARG00000104205	35.9574	6.49751	1.52036	4.27367	1.92278e-05
cryabb	ENSDARG00000101380	10.6339	6.56152	1.88499	3.48092	0.000499686
si:dkeyp-75b4.7	ENSDARG00000070490	10.672	6.56728	2.29948	2.85599	0.0042903
sb:cb37	ENSDARG00000041645	168.993	6.59283	1.55915	4.22849	2.35265e-05
si:ch73-42k18.1	ENSDARG00000068915	11.6279	6.69219	1.77975	3.76019	0.000169782
wu:fb59d01	ENSDARG00000089361	113.768	6.75098	1.28078	5.27101	1.35673e-07
kif3cb	ENSDARG00000079500	57.1381	7.11106	1.8052	3.93921	8.17494e-05
CR339041.1	ENSDARG00000051710	17.5763	7.28479	2.1967	3.31625	0.000912355
itln3	ENSDARG00000003523	18.1522	7.33204	2.01614	3.63667	0.000276191
pimr136	ENSDARG00000092331	39.4143	7.4823	1.77618	4.21259	2.52459e-05
foxg1a	ENSDARG00000070769	20.2995	7.49361	2.1163	3.54091	0.000398755
si:dkey-83f18.15	ENSDARG00000113384	123.314	7.60167	1.92972	3.93926	8.17335e-05
sec14l7	ENSDARG00000099633	24.2029	7.74721	1.95825	3.95619	7.61539e-05
si:ch73-14h1.2	ENSDARG00000060622	788.266	8.7015	0.864263	10.0681	7.64285e-24
BX537263.5	ENSDARG00000116751	464.466	25.2078	3.67818	6.85333	7.21512e-12

## Sheet: Antib_SVCV vs Antib_C Intestine
rowname	ENSEMBL	baseMean	log2FoldChange	lfcSE	stat	pvalue
mhc2b	ENSDARG00000104635	445.696	-9.5587	2.05624	-4.64863	3.34147e-06
si:busm1-194e12.11	ENSDARG00000103716	72.1183	-9.55712	3.67874	-2.59793	0.00937871
zgc:103700	ENSDARG00000116524	116.906	-9.19532	2.97251	-3.09345	0.00197842
zgc:171534	ENSDARG00000105265	129.551	-7.70896	1.50697	-5.11553	3.12857e-07
pdgfaa_1	ENSDARG00000110069	20.1359	-7.70529	1.31662	-5.85234	4.84715e-09
si:dkey-266f7.5	ENSDARG00000094886	14.1311	-7.20997	1.77483	-4.06233	4.85847e-05
pimr136	ENSDARG00000092331	20.987	-6.84476	1.60021	-4.2774	1.89085e-05
OTOP1	ENSDARG00000021566	76.939	-5.80926	1.16673	-4.9791	6.38804e-07
si:ch211-197g15.6_2	ENSDARG00000094747	4.40491	-5.5662	1.54488	-3.603	0.000314565
atcaya	ENSDARG00000071678	42.4501	-5.52751	1.31917	-4.19015	2.78774e-05
hsd17b3	ENSDARG00000023287	354.813	-5.39907	1.26842	-4.25653	2.07621e-05
inhbab	ENSDARG00000024759	3.49432	-5.14127	1.97767	-2.59966	0.00933172
si:ch73-7i4.2	ENSDARG00000093998	66.5739	-4.99133	1.24067	-4.02308	5.74422e-05
BX511013.1	ENSDARG00000112403	2.93324	-4.94413	1.78552	-2.76901	0.00562265
cyp26a1	ENSDARG00000033999	50.9247	-4.84749	1.28684	-3.76698	0.000165237
slc27a6	ENSDARG00000046053	24.973	-4.68684	1.30755	-3.58444	0.000337798
cyp2p10	ENSDARG00000042990	17.3876	-4.53601	1.39435	-3.25313	0.00114139
si:dkey-65b13.9	ENSDARG00000105249	29.4603	-4.53576	1.43237	-3.16661	0.00154228
alox5b.3	ENSDARG00000069966	60.8383	-4.4985	1.19922	-3.7512	0.000175993
chchd3b	ENSDARG00000034933	198.067	-4.41363	1.275	-3.46168	0.000536821
glulc	ENSDARG00000013227	12.1508	-4.3478	1.39095	-3.12577	0.0017734
phf1	ENSDARG00000057439	5.87366	-4.33276	1.46239	-2.96281	0.0030485
BX324227.3	ENSDARG00000110949	21.7967	-4.32989	1.42468	-3.0392	0.00237208
mhc1uba	ENSDARG00000075963	1296.3	-4.15226	1.04969	-3.95571	7.63064e-05
cyp2k22	ENSDARG00000040433	825.913	-4.06121	1.11102	-3.6554	0.000256781
ttbk1b	ENSDARG00000056659	13.5821	-4.03739	1.37273	-2.94115	0.00327
si:ch211-165f21.4	ENSDARG00000093835	2.8901	-3.97282	1.52232	-2.60971	0.00906194
mpped1	ENSDARG00000088181	2.94853	-3.95621	1.52199	-2.59937	0.00933942
ifit16	ENSDARG00000056976	17.8581	-3.95067	1.00836	-3.9179	8.93232e-05
pimr128_1	ENSDARG00000096773	10.5519	-3.90468	1.25828	-3.10318	0.00191453
gadd45ga	ENSDARG00000019417	486.445	-3.90328	0.96268	-4.05459	5.02221e-05
kcnj13	ENSDARG00000043443	16.9605	-3.78245	1.26716	-2.98499	0.00283591
CT027815.1	ENSDARG00000046054	112.694	-3.74086	1.10672	-3.38015	0.000724464
si:dkey-165o8.1	ENSDARG00000098369	494.471	-3.65005	0.962351	-3.79285	0.00014893
me1	ENSDARG00000053215	551.081	-3.4966	1.28257	-2.72624	0.00640613
si:dkey-21e2.8_1	ENSDARG00000092532	33.9141	-3.48083	1.21617	-2.86214	0.00420796
si:ch211-208k15.1	ENSDARG00000088650	33.8267	-3.45858	0.937785	-3.68803	0.000225998
si:ch211-209j12.2	ENSDARG00000099337	18.487	-3.40044	1.01502	-3.35011	0.0008078
si:dkey-114l24.2	ENSDARG00000097571	12.2806	-3.33815	1.22413	-2.72697	0.00639187
pimr64_1	ENSDARG00000113632	64.0263	-3.30854	1.10532	-2.99328	0.00276001
elovl6	ENSDARG00000004402	24.5615	-3.18198	1.20881	-2.63232	0.00848043
slc12a10.3	ENSDARG00000055253	78.8836	-3.17273	1.07908	-2.94022	0.00327978
igfbp1a	ENSDARG00000099351	2185.58	-3.16579	1.10996	-2.85217	0.00434225
zgc:161973	ENSDARG00000029848	235.192	-3.12871	1.14201	-2.73965	0.00615052
slc16a12a	ENSDARG00000017773	29.5636	-3.11307	1.1406	-2.72932	0.00634643
cyp27b1	ENSDARG00000045015	36.066	-3.0683	1.18721	-2.58447	0.00975286
setd3	ENSDARG00000016513	646.517	-3.01214	0.843307	-3.57181	0.000354518
im:7152348	ENSDARG00000097082	8.44322	-3.01101	1.06512	-2.82693	0.00469964
si:ch211-232d10.1	ENSDARG00000104166	306.565	-2.97122	0.804408	-3.69367	0.000221041
arhgef2	ENSDARG00000075819	167.025	-2.92243	0.994241	-2.93936	0.00328893
tnfaip2a	ENSDARG00000043416	19.5968	-2.87395	1.08809	-2.64128	0.00825946
si:ch73-389k6.1	ENSDARG00000103186	62.0982	-2.79986	0.826986	-3.38562	0.000710182
si:ch211-9d9.1	ENSDARG00000099839	253.538	-2.78559	1.03675	-2.68683	0.00721328
si:ch211-266c8.1_2	ENSDARG00000103844	173.401	-2.72523	0.797537	-3.41706	0.00063301
trim35-10	ENSDARG00000033071	13.0414	-2.69563	0.84507	-3.18983	0.00142358
CABZ01034698.2	ENSDARG00000099511	37.6154	-2.65132	0.898772	-2.94993	0.00317844
ppp4r4	ENSDARG00000010407	5.26678	-2.64138	1.00624	-2.62501	0.00866475
BX324132.4	ENSDARG00000114278	5.44092	-2.63984	1.02083	-2.58597	0.00971044
nceh1a	ENSDARG00000020427	61.6126	-2.5691	0.811801	-3.16469	0.00155248
msnb	ENSDARG00000028740	27.3765	-2.44752	0.823833	-2.97089	0.00296937
zgc:174944_3	ENSDARG00000099327	68.4219	-2.4091	0.707413	-3.40552	0.000660394
st6galnac5a	ENSDARG00000039220	8.7126	-2.33955	0.819736	-2.85402	0.00431692
kcnd3	ENSDARG00000056101	23.226	-2.29213	0.815356	-2.8112	0.00493577
bmpr2a	ENSDARG00000011941	21.8661	-2.22759	0.788528	-2.82499	0.00472815
si:ch211-132b12.7	ENSDARG00000068374	126.927	-2.2214	0.364045	-6.102	1.0475e-09
ifitm5	ENSDARG00000105153	10.5401	-2.1946	0.789799	-2.77868	0.005458
zgc:112966_1	ENSDARG00000095369	18.1713	-2.17104	0.797879	-2.72101	0.00650831
fabp10b	ENSDARG00000091101	26.147	-2.11749	0.816522	-2.5933	0.0095059
tulp1a	ENSDARG00000075295	18.7303	-2.06406	0.670033	-3.08053	0.00206634
apof	ENSDARG00000090980	171.105	-2.06136	0.758037	-2.71934	0.00654115
ankha	ENSDARG00000071724	30.2676	-2.04179	0.671965	-3.03853	0.00237733
rbp5	ENSDARG00000101481	88.9231	-2.03931	0.712037	-2.86406	0.00418254
nyap2a	ENSDARG00000079581	14.5714	-2.01072	0.601238	-3.3443	0.000824899
acot17	ENSDARG00000088524	31.915	-2.01041	0.691371	-2.90786	0.00363909
adgrv1	ENSDARG00000021137	42.855	-2.00873	0.765589	-2.62377	0.00869618
si:dkey-71h2.2	ENSDARG00000043394	100.494	-2.003	0.678205	-2.95338	0.00314315
phf20l1	ENSDARG00000017427	147.79	-2.0025	0.626981	-3.19388	0.00140372
drd2b	ENSDARG00000011091	10.0066	-1.95167	0.666289	-2.92916	0.00339874
b3galnt2	ENSDARG00000046133	24.8712	-1.94862	0.504021	-3.86615	0.000110569
mid1	ENSDARG00000060482	13.8302	-1.87358	0.614513	-3.04888	0.00229693
ppp1r3b	ENSDARG00000044691	60.4935	-1.82792	0.699343	-2.61377	0.00895505
smad6a	ENSDARG00000053209	9.31071	-1.807	0.62984	-2.86898	0.00411802
zgc:64065_1	ENSDARG00000071139	16.8625	-1.79395	0.583417	-3.07491	0.00210567
cyp1d1	ENSDARG00000035569	105.764	-1.78664	0.660911	-2.7033	0.00686557
dicp1.1_3	ENSDARG00000111013	23.5339	-1.76365	0.49371	-3.57225	0.000353932
lmo2	ENSDARG00000095019	17.5783	-1.71855	0.645718	-2.66146	0.00778031
entpd5b	ENSDARG00000093659	28.027	-1.70402	0.577659	-2.94988	0.003179
si:dkey-7f3.14	ENSDARG00000095050	340.096	-1.69387	0.600116	-2.82257	0.00476402
tek	ENSDARG00000028663	98.5763	-1.67023	0.641455	-2.60382	0.00921924
ehf	ENSDARG00000052115	23.3882	-1.62198	0.576276	-2.81459	0.00488401
cited1	ENSDARG00000077769	17.9542	-1.60815	0.600254	-2.67911	0.0073818
brf1a	ENSDARG00000017835	233.455	-1.60514	0.575658	-2.78835	0.00529773
CABZ01043952.1	ENSDARG00000110954	43.1547	-1.59519	0.455682	-3.50067	0.000464097
arrdc3a	ENSDARG00000052690	920.374	-1.5611	0.524423	-2.97679	0.00291279
mt-nd6	ENSDARG00000063922	5659.32	-1.51507	0.466404	-3.24841	0.00116052
gde1	ENSDARG00000055108	143.397	-1.4643	0.320907	-4.563	5.04287e-06
lpar5a	ENSDARG00000010384	29.3746	-1.46101	0.477337	-3.06074	0.00220787
gli1	ENSDARG00000101244	20.4677	-1.42728	0.538257	-2.65168	0.00800931
cx43	ENSDARG00000041799	42.8286	-1.40085	0.488892	-2.86535	0.00416547
CABZ01088346.1	ENSDARG00000099362	20.6815	-1.38939	0.52746	-2.63412	0.00843545
slc25a33	ENSDARG00000039931	130.732	-1.35161	0.477159	-2.83263	0.00461667
raph1b	ENSDARG00000061732	409.104	-1.34613	0.41777	-3.22219	0.00127217
mt-atp6	ENSDARG00000063911	31942.4	-1.31399	0.484181	-2.71384	0.00665083
cetn3	ENSDARG00000011825	17.0126	-1.31126	0.507069	-2.58596	0.00971071
mef2ca	ENSDARG00000029764	20.2249	-1.3104	0.498567	-2.62834	0.00858039
rspo3	ENSDARG00000070081	24.992	-1.29216	0.41229	-3.1341	0.00172385
mt-nd5	ENSDARG00000063921	8529.76	-1.28163	0.486962	-2.63188	0.0084913
abcc5	ENSDARG00000061233	755.042	-1.23336	0.379178	-3.25273	0.00114302
mt-cyb	ENSDARG00000063924	34655.7	-1.23255	0.431845	-2.85414	0.00431535
keap1a	ENSDARG00000016132	246.386	-1.22115	0.413018	-2.95666	0.0031099
shank2b	ENSDARG00000062325	35.7827	-1.20549	0.432967	-2.78426	0.00536508
hhla2b.2	ENSDARG00000086254	274.947	-1.20536	0.315744	-3.81751	0.000134807
mt-nd4	ENSDARG00000063917	14009.6	-1.20327	0.463266	-2.59736	0.00939424
arhgef38	ENSDARG00000079377	61.6165	-1.15896	0.42358	-2.7361	0.00621717
irak4	ENSDARG00000100534	48.7674	-1.14657	0.410769	-2.79129	0.00524987
mknk1	ENSDARG00000018411	67.7416	-1.1126	0.382463	-2.90904	0.00362536
id1	ENSDARG00000040764	86.8237	-1.1111	0.360742	-3.08002	0.00206985
elovl5	ENSDARG00000004979	238.244	-1.05066	0.341803	-3.07386	0.0021131
si:dkey-260c8.6	ENSDARG00000096233	85.9617	-1.03679	0.283001	-3.66356	0.000248736
hlx1	ENSDARG00000009134	37.4518	-1.02923	0.377201	-2.7286	0.00636046
nrd1b	ENSDARG00000062372	86.2723	-1.02524	0.380989	-2.691	0.00712386
itgav	ENSDARG00000006314	38.2132	1.009	0.356456	2.83065	0.00464536
orai1a	ENSDARG00000011515	32.2763	1.01552	0.381643	2.6609	0.00779314
hgs	ENSDARG00000020960	71.8331	1.05344	0.372111	2.83099	0.00464035
klc1a	ENSDARG00000009796	41.2412	1.06126	0.378867	2.80115	0.00509211
nfe2l1a	ENSDARG00000030616	58.7079	1.07176	0.387363	2.7668	0.00566088
clocka	ENSDARG00000011703	39.0376	1.09828	0.424173	2.58922	0.00961925
nedd4l	ENSDARG00000060006	169.162	1.11797	0.258124	4.33114	1.4834e-05
sgk2a	ENSDARG00000063370	142.322	1.11847	0.424583	2.63427	0.00843172
si:ch211-285f17.1	ENSDARG00000059333	64.2818	1.14298	0.36101	3.16606	0.00154517
sesn3	ENSDARG00000015822	164.382	1.15445	0.434967	2.65411	0.00795174
cyp46a1.1	ENSDARG00000012137	1521.24	1.16166	0.36693	3.16589	0.00154607
atm	ENSDARG00000002385	94.3905	1.17158	0.349587	3.35131	0.000804293
arhgap18	ENSDARG00000074740	40.2197	1.18504	0.388601	3.0495	0.00229226
mfsd4aa	ENSDARG00000023768	44.8854	1.20305	0.389155	3.09145	0.00199184
ihha	ENSDARG00000058733	29.7363	1.20587	0.466317	2.58595	0.00971122
MYO9B	ENSDARG00000077410	68.8322	1.20899	0.340448	3.55118	0.000383508
si:ch73-27e22.8	ENSDARG00000116618	35.1944	1.21087	0.42673	2.83756	0.00454599
stat3	ENSDARG00000022712	168.28	1.22189	0.348419	3.50695	0.000453269
fam110c	ENSDARG00000096989	22.8948	1.23116	0.439272	2.80273	0.00506719
nbeal1	ENSDARG00000099547	58.4579	1.24778	0.48356	2.58041	0.00986826
nagk	ENSDARG00000099116	242.755	1.26348	0.485102	2.60457	0.00919905
grna	ENSDARG00000004954	256.215	1.26425	0.446219	2.83324	0.00460784
add3a	ENSDARG00000040874	160.991	1.26673	0.294153	4.30637	1.65957e-05
hspg2	ENSDARG00000076564	42.1124	1.27221	0.451184	2.81972	0.00480654
herc3	ENSDARG00000075887	43.371	1.27396	0.428944	2.97	0.002978
dao.2	ENSDARG00000035603	77.5599	1.27708	0.453269	2.81749	0.00484006
stk25a	ENSDARG00000002210	87.85	1.29286	0.495279	2.61036	0.00904463
add1	ENSDARG00000103962	23.9596	1.29431	0.497842	2.59983	0.00932693
ssh2b	ENSDARG00000098955	40.0619	1.29777	0.488745	2.65531	0.0079235
serinc2	ENSDARG00000056532	167.488	1.2986	0.403006	3.22228	0.00127174
scarb1	ENSDARG00000101557	857.678	1.30642	0.505312	2.58538	0.00972719
lyn_1	ENSDARG00000067916	87.9042	1.31221	0.496127	2.6449	0.00817143
si:ch73-103l1.2	ENSDARG00000096505	41.1564	1.31281	0.448779	2.92529	0.00344133
chia.6_1	ENSDARG00000116259	319.243	1.31983	0.441056	2.99243	0.00276768
bco2a	ENSDARG00000055722	136.775	1.32167	0.441364	2.99452	0.00274873
capn5a	ENSDARG00000103317	36.1531	1.3243	0.502867	2.6335	0.00845087
tm9sf5	ENSDARG00000034943	73.0848	1.32534	0.470788	2.81516	0.00487522
zmp:0000001316	ENSDARG00000092407	16.3419	1.32823	0.506118	2.62436	0.00868129
arhgap27	ENSDARG00000104255	32.4508	1.33354	0.49146	2.71343	0.00665914
si:dkey-40c11.2	ENSDARG00000032482	23.559	1.33526	0.475	2.81107	0.00493767
si:ch211-250k18.7	ENSDARG00000093761	195.965	1.35272	0.470441	2.87543	0.00403479
cd82a	ENSDARG00000019098	161.692	1.3652	0.471227	2.89713	0.00376597
zgc:154075	ENSDARG00000067630	93.066	1.38623	0.359328	3.85784	0.000114394
aox6	ENSDARG00000020054	188.379	1.40737	0.533461	2.63819	0.00833489
si:ch211-114n24.6	ENSDARG00000036700	111.536	1.40801	0.496133	2.83797	0.0045401
muc2.2	ENSDARG00000078994	12.4734	1.41534	0.540106	2.62049	0.00878036
si:dkey-250k15.7	ENSDARG00000095048	257.165	1.42273	0.514452	2.76552	0.00568319
prob1	ENSDARG00000086705	35.359	1.42409	0.446612	3.18865	0.00142941
atad5a	ENSDARG00000070568	17.4014	1.42623	0.535248	2.66461	0.00770766
zgc:153733	ENSDARG00000110325	23.2065	1.4279	0.508135	2.81007	0.00495302
gltpa	ENSDARG00000061921	34.546	1.46261	0.556286	2.62925	0.00855741
lrp4	ENSDARG00000116353	18.5916	1.46606	0.525407	2.79033	0.00526547
namptb	ENSDARG00000027183	67.4803	1.47567	0.540836	2.72849	0.00636243
si:ch73-256j6.5	ENSDARG00000092732	15.5569	1.49573	0.529107	2.8269	0.00470011
zgc:152791	ENSDARG00000039243	104.81	1.50416	0.574987	2.61599	0.0088968
si:ch211-11p18.6_2	ENSDARG00000077068	1302.06	1.50703	0.549873	2.74069	0.00613106
zgc:194101	ENSDARG00000076828	33.634	1.51399	0.581771	2.60238	0.00925783
arntl2	ENSDARG00000041381	30.492	1.52631	0.472242	3.23205	0.00122905
sema3b	ENSDARG00000011672	19.8116	1.53025	0.584453	2.61825	0.00883811
mhc2a	ENSDARG00000031745	902.464	1.5425	0.505391	3.05209	0.00227256
itgb4	ENSDARG00000028507	94.2224	1.55898	0.464039	3.35959	0.000780576
plekhb2	ENSDARG00000013928	60.9199	1.57733	0.566507	2.7843	0.00536432
zgc:152951	ENSDARG00000068663	9.92928	1.59703	0.606671	2.63245	0.00847721
mtmr12	ENSDARG00000059817	47.3708	1.59748	0.557188	2.86703	0.00414339
rnf114	ENSDARG00000009886	17.2399	1.60013	0.594549	2.69134	0.00711664
scarb2c	ENSDARG00000089844	17.657	1.60262	0.516517	3.10275	0.00191732
stk24a	ENSDARG00000100955	77.1676	1.61373	0.59227	2.72466	0.00643678
glb1	ENSDARG00000036415	42.7239	1.62007	0.58264	2.78056	0.00542652
CU467905.1	ENSDARG00000112575	57.4227	1.62806	0.456361	3.56749	0.000360419
si:ch211-213a13.1	ENSDARG00000090600	46.2602	1.63879	0.562908	2.9113	0.00359926
rassf3	ENSDARG00000059064	23.4948	1.65577	0.501009	3.30487	0.00095021
zgc:92275	ENSDARG00000034048	362.289	1.6571	0.56771	2.91893	0.0035124
igsf9b	ENSDARG00000010408	18.587	1.66616	0.503331	3.31026	0.00093209
zgc:153911	ENSDARG00000002509	13.0787	1.67192	0.583949	2.86313	0.00419483
si:ch73-61d6.3	ENSDARG00000057826	45.7108	1.6894	0.420052	4.02189	5.77327e-05
mical3a_2	ENSDARG00000021979	25.0472	1.69273	0.575155	2.94309	0.0032495
si:zfos-2070c2.1	ENSDARG00000070206	56.5824	1.7021	0.460888	3.6931	0.00022154
si:ch211-114l13.9	ENSDARG00000092894	18.0189	1.71397	0.590946	2.90039	0.00372697
tbc1d30	ENSDARG00000075281	17.5029	1.72548	0.533702	3.23303	0.00122483
epha2b	ENSDARG00000022727	12.7213	1.73068	0.669607	2.58463	0.00974844
slc7a9	ENSDARG00000005894	118.473	1.73235	0.610315	2.83845	0.00453332
lamb2l	ENSDARG00000033950	59.377	1.73642	0.515551	3.36808	0.000756932
gsto1	ENSDARG00000022183	95.5286	1.74664	0.546926	3.19356	0.00140529
gnsb	ENSDARG00000098296	25.4831	1.74912	0.632425	2.76573	0.00567949
camkk1a	ENSDARG00000035452	17.9202	1.76778	0.684857	2.58124	0.00984459
stx7l	ENSDARG00000069208	27.8167	1.76957	0.49213	3.59574	0.000323465
phlda2	ENSDARG00000042874	236.362	1.77665	0.606144	2.93107	0.003378
CABZ01061495.1	ENSDARG00000074844	72.7058	1.79323	0.633215	2.83194	0.00462669
fosl1a	ENSDARG00000015355	40.1891	1.80309	0.567067	3.17968	0.00147438
ccm2	ENSDARG00000013705	16.0148	1.81265	0.552061	3.28343	0.00102553
hebp2	ENSDARG00000042630	89.9683	1.82351	0.616193	2.95932	0.00308316
tbc1d24	ENSDARG00000069339	25.932	1.85902	0.632088	2.94108	0.00327075
pdlim4	ENSDARG00000068973	18.2196	1.8594	0.666162	2.79121	0.00525115
slc13a3	ENSDARG00000069478	49.5841	1.86431	0.652986	2.85505	0.00430305
si:ch211-215k15.4	ENSDARG00000040130	46.5652	1.86485	0.659176	2.82907	0.00466835
si:ch211-183d5.2	ENSDARG00000100900	40.0284	1.86999	0.572357	3.26717	0.00108628
man1b1b	ENSDARG00000076592	8.37258	1.87826	0.686887	2.73445	0.00624846
rnf167	ENSDARG00000017636	25.7384	1.92752	0.486129	3.96504	7.33832e-05
slc25a38a	ENSDARG00000059805	236.45	1.9413	0.616557	3.14861	0.00164048
pcdh20_2	ENSDARG00000101910	24.8922	1.96963	0.74868	2.6308	0.0085185
fsd1l	ENSDARG00000059432	12.5714	1.9939	0.608952	3.27431	0.0010592
si:ch211-214j8.1	ENSDARG00000020952	54.3819	1.99576	0.720609	2.76954	0.0056135
si:ch211-221j21.3	ENSDARG00000103294	55.751	2.00591	0.688013	2.9155	0.00355115
sc5d	ENSDARG00000044642	14.9581	2.04825	0.720479	2.8429	0.00447048
gfpt2	ENSDARG00000044094	69.2273	2.04992	0.60149	3.40807	0.000654241
si:dkey-58f10.12	ENSDARG00000092680	32.524	2.06786	0.543725	3.80314	0.000142874
mhc1uka	ENSDARG00000092731	350.075	2.07574	0.681628	3.04526	0.00232477
si:ch211-283g2.1	ENSDARG00000046091	18.2433	2.09644	0.637746	3.28726	0.00101167
si:ch211-213a13.5	ENSDARG00000071618	191.369	2.11616	0.752431	2.81243	0.00491692
ydjc	ENSDARG00000062655	7.77358	2.13711	0.738456	2.89402	0.00380343
sult3st5	ENSDARG00000071495	71.0559	2.14541	0.475489	4.51202	6.42131e-06
si:ch73-352p4.5	ENSDARG00000091640	8.54146	2.15724	0.814779	2.64764	0.00810552
si:dkey-16p6.1_17	ENSDARG00000104897	141.748	2.17398	0.501839	4.33202	1.47751e-05
rab25b	ENSDARG00000052954	7.91959	2.23539	0.743919	3.00488	0.00265682
ugt1b2	ENSDARG00000097231	12.6368	2.23821	0.781937	2.8624	0.0042045
si:ch211-213a13.2_2	ENSDARG00000074546	142.422	2.28213	0.792676	2.87902	0.00398917
ptdss1b	ENSDARG00000102114	23.255	2.29195	0.554061	4.13664	3.52428e-05
si:ch211-217k17.12	ENSDARG00000088234	78.5217	2.32281	0.71963	3.22778	0.00124753
depdc7a	ENSDARG00000055043	6.26745	2.32762	0.834891	2.78793	0.00530463
si:ch211-272h9.5	ENSDARG00000092167	16.7747	2.33171	0.78477	2.97119	0.00296644
si:dkey-152b24.8	ENSDARG00000087297	30.8365	2.33209	0.68269	3.41604	0.000635393
si:ch211-255i3.4	ENSDARG00000095152	61.9459	2.33217	0.416061	5.60536	2.07824e-08
tmprss15	ENSDARG00000079393	32.455	2.40925	0.712805	3.37996	0.000724955
si:dkeyp-101e12.1	ENSDARG00000089794	27.2968	2.41811	0.712746	3.39267	0.000692153
lrrc74b	ENSDARG00000098365	8.79099	2.42775	0.774579	3.13428	0.00172276
si:ch1073-13h15.3	ENSDARG00000099525	243.357	2.45406	0.812893	3.01891	0.00253682
zgc:194330	ENSDARG00000061432	7.33637	2.47693	0.940317	2.63414	0.00843507
ptpn18	ENSDARG00000006308	5.84915	2.54669	0.921312	2.76419	0.00570636
gpa33b	ENSDARG00000040898	7.46749	2.56089	0.867767	2.95113	0.00316616
fabp6	ENSDARG00000044566	4056.6	2.62651	0.989727	2.65377	0.00795973
si:dkeyp-118b1.2	ENSDARG00000079131	6.06357	2.66292	0.951265	2.79935	0.00512054
aipl2	ENSDARG00000098164	6.74077	2.69432	0.940122	2.86593	0.00415787
si:dkey-182g1.2_2	ENSDARG00000052680	24.4979	2.74898	0.865174	3.17737	0.00148617
scd	ENSDARG00000033662	13.9084	2.9138	0.932858	3.12352	0.00178701
ppm1lb	ENSDARG00000089641	5.46001	2.93215	0.903215	3.24635	0.00116895
pomgnt2	ENSDARG00000010941	7.87147	3.22528	0.885028	3.64427	0.000268155
sass6	ENSDARG00000058346	4.19833	3.23861	1.13318	2.85799	0.00426334
CR589947.1	ENSDARG00000079269	4.92151	3.64616	1.33857	2.72392	0.00645112
rxfp3.3b	ENSDARG00000059348	3.95892	3.93205	1.51005	2.60393	0.00921628
si:ch211-155i14.1	ENSDARG00000070757	3.80728	4.16125	1.44597	2.87782	0.00400435
zgc:171695	ENSDARG00000100858	10.8205	4.63007	1.58544	2.92037	0.0034962
atp10b	ENSDARG00000076230	8.87513	4.65921	1.46474	3.18091	0.00146816
si:dkey-65b12.6	ENSDARG00000076830	3.90989	4.75387	1.79012	2.65561	0.00791648
fgfbp1b_1	ENSDARG00000091660	5.41564	5.32272	1.36271	3.90599	9.38407e-05
CU914487.1	ENSDARG00000046021	6.28051	5.51876	1.75047	3.15274	0.00161748

## Sheet: Antib_SVCV vs Antib_C kidney
rowname	ENSEMBL	log2FoldChange	lfcSE	stat	pvalue
cldna	ENSDARG00000069888	-10.2474	3.67838	-2.78584	0.00533898
wu:fk65c09	ENSDARG00000069046	-9.20037	1.85318	-4.96464	6.88269e-07
si:dkey-266f7.5	ENSDARG00000094886	-8.72857	2.22165	-3.92887	8.53445e-05
zgc:163079	ENSDARG00000056773	-8.44843	2.14909	-3.93117	8.45322e-05
si:ch211-188p14.4	ENSDARG00000100190	-8.22727	2.06403	-3.98602	6.71901e-05
upk1a	ENSDARG00000021866	-7.76334	2.09807	-3.70024	0.000215398
myl10	ENSDARG00000062592	-7.61547	2.30731	-3.30058	0.000964863
tmem176l.3b	ENSDARG00000096874	-7.42173	1.87056	-3.96765	7.25844e-05
si:dkey-11o15.7_1	ENSDARG00000058023	-7.34842	2.57052	-2.85873	0.00425342
si:dkey-221j11.3	ENSDARG00000093304	-7.34698	2.25322	-3.26066	0.00111153
cyp8b3	ENSDARG00000097559	-7.29382	2.11433	-3.44971	0.000561195
AL929192.1	ENSDARG00000106684	-7.14362	2.4232	-2.94801	0.00319832
hbbe1.3	ENSDARG00000087390	-7.12558	2.52357	-2.82361	0.00474864
cyldb	ENSDARG00000089724	-7.01599	1.89934	-3.6939	0.000220838
si:dkey-182g1.2_1	ENSDARG00000109368	-6.98684	1.94272	-3.59641	0.000322634
hmgcra	ENSDARG00000052734	-6.93022	1.57259	-4.40688	1.04869e-05
prf1.6	ENSDARG00000024522	-6.91464	2.21863	-3.11662	0.00182939
CU467646.1	ENSDARG00000075090	-6.90265	1.93334	-3.57032	0.000356543
cyp8b2	ENSDARG00000097556	-6.88132	1.8514	-3.71681	0.00020175
hbbe1.1	ENSDARG00000113599	-6.87446	2.07619	-3.31109	0.000929317
ptgdsb.1	ENSDARG00000027088	-6.8377	1.73614	-3.93845	8.20093e-05
si:dkey-191g9.7	ENSDARG00000104084	-6.80436	2.33987	-2.90801	0.00363739
icn2	ENSDARG00000055514	-6.77951	2.02746	-3.34384	0.000826282
si:ch211-242f23.3	ENSDARG00000095223	-6.68222	1.97236	-3.38794	0.000704196
si:ch211-125o16.4	ENSDARG00000056836	-6.6773	1.95629	-3.41324	0.000641943
zgc:153932_1	ENSDARG00000113315	-6.65411	2.16151	-3.07845	0.00208079
adrb2b	ENSDARG00000054510	-6.62631	1.87154	-3.54057	0.000399267
si:ch211-273k1.5	ENSDARG00000097093	-6.61695	2.12966	-3.10705	0.00188968
hrc_1	ENSDARG00000045947	-6.49541	1.62435	-3.99878	6.36695e-05
zgc:101810	ENSDARG00000004658	-6.35796	2.14147	-2.96897	0.00298803
evpla	ENSDARG00000019808	-6.3412	2.03492	-3.11619	0.00183202
niban1a	ENSDARG00000042055	-6.34009	1.98158	-3.1995	0.00137664
mylk3	ENSDARG00000076348	-6.30616	2.33022	-2.70625	0.00680482
anxa1c	ENSDARG00000104359	-6.29855	2.1045	-2.99289	0.00276347
si:ch73-338o16.4_2	ENSDARG00000092778	-6.28268	2.10521	-2.98434	0.0028419
zgc:111983	ENSDARG00000006588	-6.25577	1.87583	-3.33494	0.000853192
adgrg2a	ENSDARG00000088137	-6.17414	2.38861	-2.58483	0.00974271
krt1-19d	ENSDARG00000023082	-6.16456	1.70299	-3.61985	0.000294773
cd44a	ENSDARG00000087863	-6.14857	1.95035	-3.15255	0.00161853
zgc:91850_1	ENSDARG00000114254	-6.0828	2.19516	-2.771	0.00558841
si:dkey-234d14.2	ENSDARG00000092275	-6.06179	2.27411	-2.66557	0.00768586
si:dkey-56e3.2	ENSDARG00000092551	-6.05514	1.9796	-3.05878	0.00222243
si:ch211-197g15.6_1	ENSDARG00000002293	-6.02414	1.5005	-4.01475	5.95087e-05
plekhg6	ENSDARG00000086056	-6.02209	2.03923	-2.95312	0.00314575
dlx3b	ENSDARG00000014626	-5.98456	1.94874	-3.07099	0.00213352
nos2a	ENSDARG00000026925	-5.96736	1.81993	-3.2789	0.00104211
BX470197.1	ENSDARG00000111600	-5.81907	1.88593	-3.08552	0.00203196
si:ch211-155m12.1	ENSDARG00000101642	-5.78648	1.83252	-3.15767	0.00159037
LO017965.1	ENSDARG00000106212	-5.7765	1.66021	-3.47939	0.000502556
si:dkey-151j17.4	ENSDARG00000104016	-5.57108	1.76125	-3.16314	0.00156077
nkx3-1	ENSDARG00000078280	-5.55241	1.51266	-3.67063	0.000241954
stx11b.1	ENSDARG00000029290	-5.54331	1.89196	-2.92994	0.00339031
pimr130	ENSDARG00000052758	-5.5342	1.96842	-2.8115	0.00493111
si:dkey-239b22.1	ENSDARG00000031588	-5.48107	1.43121	-3.82968	0.000128312
slc6a11a	ENSDARG00000074002	-5.46921	1.71913	-3.18138	0.00146576
krt91	ENSDARG00000036830	-5.4523	1.64837	-3.3077	0.000940648
kcnn1b	ENSDARG00000023546	-5.43717	1.5638	-3.4769	0.000507238
si:ch73-194h10.2	ENSDARG00000044441	-5.3984	1.47135	-3.669	0.0002435
srd5a2b	ENSDARG00000039067	-5.35717	1.91859	-2.79224	0.00523444
si:ch73-167f10.1	ENSDARG00000102946	-5.3449	1.77402	-3.01286	0.00258794
fam83b	ENSDARG00000078309	-5.31252	1.76725	-3.00609	0.00264631
grhl3	ENSDARG00000078552	-5.30328	1.73597	-3.05493	0.00225111
anxa1b	ENSDARG00000100095	-5.29731	1.45257	-3.64684	0.000265481
si:ch211-98n17.5	ENSDARG00000105641	-5.29694	1.61248	-3.28496	0.00101998
cldnf	ENSDARG00000043133	-5.25881	1.93297	-2.72059	0.00651653
fat2	ENSDARG00000018923	-5.23898	1.55984	-3.35867	0.000783192
si:ch73-367j5.3	ENSDARG00000105564	-5.21169	1.98169	-2.62992	0.00854056
capn9	ENSDARG00000012341	-5.20951	1.50346	-3.46501	0.000530205
cldne	ENSDARG00000043128	-5.20782	1.75248	-2.97168	0.00296175
lamc2	ENSDARG00000068288	-5.20459	1.91549	-2.71711	0.00658547
aqp3a	ENSDARG00000003808	-5.16651	1.61516	-3.19876	0.0013802
pck1	ENSDARG00000013522	-5.15244	1.41259	-3.6475	0.000264803
si:dkey-7c18.24	ENSDARG00000041433	-5.12326	1.65914	-3.0879	0.00201577
tgm1	ENSDARG00000017799	-5.11846	1.96591	-2.60361	0.00922485
si:dkey-247k7.2	ENSDARG00000103199	-5.06547	1.83527	-2.76007	0.00577884
mhc1uba	ENSDARG00000075963	-5.05957	1.44785	-3.49453	0.000474893
mat2ab	ENSDARG00000037121	-5.05033	1.48633	-3.39785	0.000679175
hsd17b7	ENSDARG00000088140	-4.95887	1.3409	-3.69818	0.000217154
ptgdsb.2	ENSDARG00000071626	-4.92528	1.39969	-3.51883	0.000433459
cngk	ENSDARG00000093267	-4.86804	1.70754	-2.85091	0.00435939
cdh31	ENSDARG00000035796	-4.85359	1.81237	-2.67803	0.00740557
si:rp71-1i20.2	ENSDARG00000043198	-4.85229	1.87553	-2.58715	0.00967728
CU571315.3	ENSDARG00000101990	-4.76292	1.55982	-3.05351	0.00226178
pdgfaa_1	ENSDARG00000110069	-4.74996	1.5896	-2.98815	0.00280672
si:dkey-31f5.8	ENSDARG00000094428	-4.73019	1.70281	-2.77787	0.0054716
si:dkey-223p19.1	ENSDARG00000105104	-4.72234	1.70222	-2.77423	0.00553332
krt222	ENSDARG00000071518	-4.67951	1.29075	-3.62541	0.000288502
ppfibp2a	ENSDARG00000061977	-4.65778	1.79542	-2.59426	0.0094795
si:ch1073-340i21.3	ENSDARG00000088885	-4.65543	1.49	-3.12446	0.00178134
msx2b	ENSDARG00000101023	-4.56004	1.58183	-2.88276	0.00394203
cx34.4	ENSDARG00000075854	-4.53945	1.74461	-2.60199	0.00926852
sqlea	ENSDARG00000079946	-4.50766	1.70531	-2.64331	0.00820989
glulc	ENSDARG00000013227	-4.49065	1.452	-3.09273	0.00198324
hivep3a	ENSDARG00000075928	-4.47115	1.64742	-2.71403	0.00664692
dbnla	ENSDARG00000008170	-4.46643	1.37622	-3.24543	0.00117275
CR788316.1	ENSDARG00000105731	-4.43304	1.64303	-2.69809	0.00697382
krt17	ENSDARG00000094041	-4.43024	1.56803	-2.82535	0.00472294
ly6m5	ENSDARG00000099332	-4.42402	1.70488	-2.59492	0.0094612
ly6m2	ENSDARG00000104775	-4.37211	1.63564	-2.67303	0.00751706
dcst2	ENSDARG00000088693	-4.32412	1.35996	-3.17958	0.00147487
si:rp71-1f1.6	ENSDARG00000110278	-4.28381	1.46509	-2.92391	0.00345661
slc26a2	ENSDARG00000011618	-4.24784	1.34023	-3.16948	0.00152714
si:ch211-264f5.6	ENSDARG00000079372	-4.23155	1.56285	-2.70758	0.00677755
spaca4l	ENSDARG00000116617	-4.2245	1.48842	-2.83825	0.00453619
zgc:110333	ENSDARG00000040628	-4.20294	1.36501	-3.07905	0.0020766
sprn2	ENSDARG00000057665	-4.20237	1.49989	-2.80179	0.00508204
myrfl	ENSDARG00000101645	-4.18496	1.09176	-3.8332	0.000126485
muc5.1	ENSDARG00000070331	-4.16353	1.46389	-2.84416	0.00445287
kcnj11	ENSDARG00000051880	-4.14479	1.51823	-2.73001	0.00633329
zgc:173737	ENSDARG00000058299	-4.11803	1.31777	-3.125	0.00177807
neurl1ab	ENSDARG00000061773	-4.04957	1.24192	-3.26072	0.00111129
OTOP1	ENSDARG00000021566	-4.04097	1.566	-2.58044	0.0098675
ppl	ENSDARG00000101043	-4.02049	1.02704	-3.91463	9.05432e-05
cldnk	ENSDARG00000042357	-4.01336	1.2899	-3.11137	0.00186223
papss2a	ENSDARG00000071021	-3.93114	1.25415	-3.13449	0.0017215
fosab	ENSDARG00000031683	-3.9272	1.11705	-3.51568	0.00043863
cela1.3	ENSDARG00000043173	-3.92184	1.52167	-2.57733	0.00995666
si:ch211-197g15.7	ENSDARG00000071355	-3.90658	1.44494	-2.70362	0.00685885
jdp2b	ENSDARG00000020133	-3.9061	1.40702	-2.77615	0.00550068
glcea	ENSDARG00000005095	-3.8908	1.06539	-3.65199	0.000260214
sparta	ENSDARG00000068782	-3.84328	1.42294	-2.70094	0.00691434
cldni	ENSDARG00000054616	-3.82796	1.46762	-2.60828	0.00909992
cd209	ENSDARG00000029461	-3.8014	1.28291	-2.9631	0.00304553
tp63	ENSDARG00000044356	-3.73658	1.20765	-3.09409	0.00197419
ms4a17a.17	ENSDARG00000116378	-3.72974	1.43148	-2.60552	0.00917353
gadd45ga	ENSDARG00000019417	-3.70046	1.18001	-3.13595	0.00171299
sult2st3	ENSDARG00000028367	-3.69283	1.34158	-2.75261	0.00591224
ppp1r1c	ENSDARG00000038941	-3.6889	1.32594	-2.78211	0.00540071
CABZ01079267.1	ENSDARG00000110019	-3.66107	1.35701	-2.69789	0.00697802
selenow2b	ENSDARG00000089936	-3.65033	1.2769	-2.85874	0.00425326
atp1a3b	ENSDARG00000104139	-3.63695	1.35029	-2.69346	0.00707136
ahr1a	ENSDARG00000020046	-3.61343	1.39641	-2.58766	0.00966301
plpp7a	ENSDARG00000103712	-3.55944	1.32043	-2.69567	0.00702464
RASSF10	ENSDARG00000112859	-3.51704	1.21201	-2.90183	0.00370994
tnfrsf1b	ENSDARG00000070165	-3.45309	1.22008	-2.83021	0.00465176
mlnl	ENSDARG00000092916	-3.44138	1.22704	-2.80463	0.00503739
si:ch211-209a2.2	ENSDARG00000093734	-3.25168	1.07618	-3.02149	0.00251533
si:dkey-30j22.1	ENSDARG00000042829	-3.20627	1.21149	-2.64654	0.00813189
si:dkey-228d14.5	ENSDARG00000057440	-3.1895	1.20798	-2.64035	0.00828196
trpm4b.2	ENSDARG00000063435	-3.16757	1.18952	-2.66289	0.0077472
abi3b	ENSDARG00000063283	-3.16493	1.16444	-2.71798	0.00656817
styk1b	ENSDARG00000041947	-3.13271	1.16592	-2.68689	0.00721201
AL935186.7	ENSDARG00000112275	-3.11408	0.939317	-3.31526	0.000915585
AL935186.11	ENSDARG00000115988	-3.07592	0.833272	-3.69137	0.000223046
fgf13a	ENSDARG00000035056	-3.02714	1.1329	-2.67203	0.00753947
AL935186.10	ENSDARG00000115978	-3.01925	0.87738	-3.44122	0.000579108
wu:fb18f06	ENSDARG00000097635	-3.00708	0.939164	-3.20186	0.00136541
AL935186.9	ENSDARG00000113671	-2.99672	0.945168	-3.17056	0.00152143
hcn1	ENSDARG00000104480	-2.99417	1.10855	-2.70098	0.00691359
mid1ip1a	ENSDARG00000041051	-2.98205	0.960868	-3.1035	0.00191248
zgc:100997	ENSDARG00000043667	-2.90652	0.949044	-3.06257	0.00219444
cers4a	ENSDARG00000031387	-2.7966	0.867076	-3.22532	0.00125832
sox9b	ENSDARG00000043923	-2.77228	1.06619	-2.60018	0.00931739
CT583728.25	ENSDARG00000116179	-2.67846	0.550017	-4.86979	1.11719e-06
CT583728.14	ENSDARG00000112047	-2.59238	0.525827	-4.9301	8.21879e-07
setd3	ENSDARG00000016513	-2.53684	0.97422	-2.60397	0.00921498
slc9a2	ENSDARG00000058780	-2.52685	0.973098	-2.5967	0.00941228
vcla	ENSDARG00000044968	-2.45034	0.935027	-2.62061	0.00877721
nsmfb	ENSDARG00000101234	-2.44824	0.71578	-3.42038	0.000625333
coro2a	ENSDARG00000005210	-2.44671	0.795927	-3.07404	0.00211181
pde6ha	ENSDARG00000102558	-2.31253	0.886588	-2.60834	0.00909814
serpine1	ENSDARG00000056795	-2.28438	0.572453	-3.99051	6.59311e-05
b4galnt4b	ENSDARG00000076701	-2.28429	0.83651	-2.73074	0.00631926
capzb	ENSDARG00000100252	-2.24769	0.836727	-2.68628	0.00722515
si:ch73-299h12.8	ENSDARG00000103237	-2.12687	0.825696	-2.57585	0.00999935
lrfn5a	ENSDARG00000071230	-2.06064	0.785773	-2.62243	0.00873052
GALNTL6	ENSDARG00000040048	-1.81306	0.641647	-2.82563	0.00471874
rxfp2a	ENSDARG00000032820	-1.78512	0.630258	-2.83236	0.00462055
ubp1	ENSDARG00000018000	-1.72282	0.66671	-2.58406	0.00976434
atp8b3	ENSDARG00000042285	-1.71742	0.635947	-2.70057	0.00692207
znf385b	ENSDARG00000006065	-1.41099	0.541668	-2.6049	0.00918999
itpr1b	ENSDARG00000074149	-1.37325	0.52884	-2.59672	0.00941192
rabepk	ENSDARG00000112165	-1.3391	0.494414	-2.70845	0.00675976
pfkfb4a	ENSDARG00000055540	-1.29652	0.479927	-2.70149	0.00690292
b3gnt2b	ENSDARG00000091902	1.5099	0.567861	2.65893	0.007839
raly	ENSDARG00000059972	1.57171	0.513936	3.05817	0.00222691
dpp4	ENSDARG00000079420	1.74887	0.678367	2.57805	0.00993589
si:dkey-6f10.3	ENSDARG00000093660	1.78057	0.647747	2.74886	0.0059802
si:ch211-141e20.2	ENSDARG00000093349	1.78911	0.691489	2.58732	0.00967252
GK3P	ENSDARG00000053456	1.84168	0.645305	2.85397	0.00431762
ano3	ENSDARG00000058015	1.8918	0.672911	2.81137	0.00493303
acsm3	ENSDARG00000004880	1.89373	0.628161	3.01473	0.0025721
rorca	ENSDARG00000057231	1.92001	0.708902	2.70844	0.00676012
dachc	ENSDARG00000003142	1.9374	0.734337	2.63829	0.00833243
ggt1a	ENSDARG00000023526	1.93985	0.748209	2.59266	0.00952371
kcng4a	ENSDARG00000062967	1.95229	0.616196	3.16829	0.00153338
zgc:152863	ENSDARG00000099969	2.01259	0.694335	2.89859	0.00374843
wu:fj05g07	ENSDARG00000061481	2.03925	0.754703	2.70206	0.00689123
mapk6	ENSDARG00000032103	2.05855	0.774896	2.65655	0.00789439
shisa3	ENSDARG00000075467	2.06795	0.773138	2.67474	0.00747864
itpr1a	ENSDARG00000014655	2.12076	0.747303	2.83789	0.00454127
megf6a	ENSDARG00000079199	2.14799	0.713182	3.01184	0.0025967
aox6	ENSDARG00000020054	2.18156	0.755172	2.88882	0.00386689
si:dkeyp-72e1.9	ENSDARG00000103743	2.1822	0.758842	2.8757	0.00403136
si:dkeyp-13a3.10	ENSDARG00000092225	2.18537	0.549984	3.97351	7.08215e-05
zgc:92275	ENSDARG00000034048	2.19659	0.81745	2.68713	0.00720693
ugt5f1	ENSDARG00000054835	2.20333	0.615853	3.57768	0.000346652
slc22a6l	ENSDARG00000055523	2.22869	0.793558	2.80848	0.00497754
pyroxd2	ENSDARG00000014101	2.25316	0.798881	2.8204	0.00479638
ugt5g1	ENSDARG00000032862	2.33107	0.575326	4.05174	5.08378e-05
agmat	ENSDARG00000059700	2.34438	0.737797	3.17755	0.00148527
rgl1	ENSDARG00000005989	2.35588	0.754855	3.12097	0.00180259
foxd2	ENSDARG00000058133	2.36724	0.782776	3.02416	0.00249322
cnr2	ENSDARG00000039970	2.38407	0.899409	2.65071	0.00803224
vwa5b2	ENSDARG00000075886	2.38543	0.829242	2.87664	0.00401934
zgc:174259	ENSDARG00000091136	2.4265	0.94036	2.5804	0.00986857
pdzd2	ENSDARG00000059801	2.42776	0.817521	2.96966	0.00298129
si:ch73-139j3.4	ENSDARG00000088044	2.43381	0.875733	2.77916	0.0054499
slco2a1	ENSDARG00000061896	2.43882	0.883576	2.76017	0.00577714
si:ch211-213a13.1	ENSDARG00000090600	2.47121	0.81288	3.04007	0.00236524
slc6a4a	ENSDARG00000061165	2.47748	0.913752	2.71132	0.00670153
cxcl12a	ENSDARG00000037116	2.48413	0.80967	3.06808	0.00215437
col4a6	ENSDARG00000052061	2.50509	0.866152	2.8922	0.00382551
gal3st1b	ENSDARG00000078245	2.51906	0.977345	2.57745	0.00995322
casc1	ENSDARG00000016815	2.53443	0.906574	2.79562	0.00518008
nek10	ENSDARG00000025335	2.55087	0.920321	2.77172	0.00557611
rdh1	ENSDARG00000017882	2.57598	0.834322	3.08752	0.00201837
ca4c	ENSDARG00000044512	2.57879	0.987357	2.61181	0.00900647
tnfrsf19	ENSDARG00000041869	2.5857	0.704612	3.66968	0.000242852
penkb	ENSDARG00000036045	2.58742	0.881851	2.93408	0.00334535
bgnb	ENSDARG00000002945	2.61307	0.639096	4.08869	4.33818e-05
si:dkey-106n21.1	ENSDARG00000045792	2.62854	0.97396	2.69882	0.00695866
klf1	ENSDARG00000017400	2.64273	0.836432	3.15952	0.00158028
tor3a	ENSDARG00000079308	2.65459	0.781626	3.39624	0.000683186
sgk2a	ENSDARG00000063370	2.68721	0.859145	3.12777	0.00176136
ctnnd2b	ENSDARG00000003779	2.69501	0.888398	3.03356	0.00241688
cacna1hb	ENSDARG00000099708	2.71817	0.932948	2.91353	0.0035737
scml4	ENSDARG00000017266	2.73403	0.651091	4.19915	2.67915e-05
zgc:92040	ENSDARG00000021154	2.8073	0.794513	3.53336	0.000410309
slc12a10.3	ENSDARG00000055253	2.81712	1.01215	2.7833	0.00538086
ftr87	ENSDARG00000102557	2.86352	1.08137	2.64805	0.00809564
selenoo2	ENSDARG00000014395	2.86773	1.02424	2.79986	0.00511249
ankrd33ba	ENSDARG00000058357	2.87365	1.01544	2.82996	0.00465544
drl	ENSDARG00000078004	2.87557	0.905816	3.17456	0.00150063
slc26a1	ENSDARG00000029832	2.87815	0.944695	3.04664	0.00231413
cabp1a	ENSDARG00000019990	2.88116	0.959126	3.00394	0.00266504
trim35-12	ENSDARG00000101264	2.89329	0.891345	3.24598	0.00117046
spata18	ENSDARG00000052343	2.89653	0.826233	3.50571	0.000455384
xdh	ENSDARG00000055240	2.90195	0.945081	3.07058	0.00213641
CU929150.1	ENSDARG00000038587	2.9172	1.02926	2.83426	0.00459313
phox2a	ENSDARG00000007406	2.93886	1.11302	2.64043	0.00828002
prom2	ENSDARG00000039406	2.94903	0.834399	3.53432	0.000408827
si:ch73-196l6.5	ENSDARG00000062502	2.95488	0.733115	4.03058	5.56388e-05
stxbp1a	ENSDARG00000001994	2.96331	1.07329	2.76095	0.0057633
slc47a4	ENSDARG00000079340	2.96577	0.760236	3.90113	9.57465e-05
si:ch73-364h19.1	ENSDARG00000097523	2.99308	1.11863	2.67567	0.00745811
ugt5b1	ENSDARG00000104995	2.99831	0.99141	3.02429	0.00249215
FO393424.1	ENSDARG00000108332	3.02872	0.973729	3.11043	0.00186815
emx1	ENSDARG00000039569	3.06005	0.935241	3.27193	0.00106815
arl3l2	ENSDARG00000015404	3.06675	0.971868	3.15552	0.00160213
SLC5A10	ENSDARG00000074212	3.07582	0.801676	3.83673	0.000124683
slc9a3.2	ENSDARG00000036722	3.10696	0.619954	5.0116	5.39786e-07
zgc:101040	ENSDARG00000005176	3.14073	1.11796	2.80934	0.00496428
fbxl3l	ENSDARG00000037738	3.14991	1.07188	2.93868	0.0032961
si:ch211-237l4.6	ENSDARG00000056915	3.15867	0.993734	3.17859	0.00147995
slc6a11b	ENSDARG00000087981	3.1598	0.958639	3.29613	0.000980251
cysltr1	ENSDARG00000058246	3.16195	0.823608	3.83914	0.000123468
frmpd3	ENSDARG00000074865	3.17272	1.10499	2.87128	0.00408819
f13a1a.1	ENSDARG00000045453	3.17463	1.03801	3.0584	0.00222525
gipr	ENSDARG00000025478	3.20324	1.10524	2.89824	0.00375268
si:ch211-250k18.7	ENSDARG00000093761	3.24777	0.992298	3.27298	0.00106419
kcnip1b	ENSDARG00000034808	3.26608	1.12431	2.90496	0.00367301
gnb5b	ENSDARG00000055377	3.29878	1.05591	3.1241	0.00178351
zmp:0000001267	ENSDARG00000089192	3.30642	0.912656	3.62286	0.000291363
atn1	ENSDARG00000092067	3.31005	1.04557	3.1658	0.00154656
adm2a	ENSDARG00000045708	3.33174	1.00393	3.31869	0.000904422
cyp2k6_2	ENSDARG00000098995	3.3403	1.05888	3.15456	0.00160739
ugt1b7	ENSDARG00000101176	3.35866	0.938135	3.58015	0.000343399
si:dkey-264f17.3	ENSDARG00000104009	3.36038	1.29106	2.60281	0.0092464
si:ch211-266g18.9	ENSDARG00000075905	3.43089	0.95691	3.58538	0.000336582
si:dkey-246g23.4	ENSDARG00000013775	3.48225	0.703248	4.95167	7.35803e-07
BX957252.1	ENSDARG00000098653	3.48376	0.801455	4.3468	1.38138e-05
slc2a5	ENSDARG00000077875	3.53418	1.06786	3.30959	0.000934314
znf1168	ENSDARG00000094109	3.58711	1.1593	3.09419	0.0019735
LO017815.1	ENSDARG00000077559	3.65503	1.37712	2.65411	0.00795189
vipr2	ENSDARG00000012353	3.65525	0.862435	4.2383	2.25222e-05
tmem54b	ENSDARG00000035875	3.71279	1.20245	3.0877	0.00201712
si:ch211-11p18.6_2	ENSDARG00000077068	3.74418	0.981175	3.81602	0.000135624
dao.3	ENSDARG00000035601	3.85302	1.03593	3.71937	0.000199723
si:dkey-165a24.9	ENSDARG00000090052	3.9285	0.874342	4.49309	7.01979e-06
stm	ENSDARG00000035694	4.03805	1.38337	2.91899	0.00351163
si:ch211-213a13.2_2	ENSDARG00000074546	4.14007	0.909053	4.55427	5.25671e-06
BX470211.2	ENSDARG00000116684	4.17765	0.92512	4.5158	6.30781e-06
nkl.3	ENSDARG00000089202	4.27469	1.56574	2.73014	0.00633067
CABZ01077217.1	ENSDARG00000079145	4.36378	1.00661	4.33514	1.45667e-05
vtg6	ENSDARG00000016825	4.41045	1.34897	3.2695	0.00107738
vtg7	ENSDARG00000092419	4.43683	1.29452	3.4274	0.000609386
ugt5b5	ENSDARG00000104203	4.49324	1.43955	3.12128	0.00180064
BX664625.1	ENSDARG00000043131	4.67445	1.4105	3.31404	0.000919583
prph	ENSDARG00000028306	4.73329	1.30958	3.61436	0.000301094
nr0b1	ENSDARG00000056541	4.91201	1.75216	2.80341	0.00505657
MSMP	ENSDARG00000105581	4.94795	1.41153	3.50538	0.000455948
si:dkey-286j17.4	ENSDARG00000093402	4.97441	0.817257	6.08672	1.15245e-09
kcnj16	ENSDARG00000045039	5.01178	1.04871	4.77901	1.7616e-06
ren	ENSDARG00000041858	5.19515	1.17201	4.43268	9.30704e-06
si:dkey-16m19.1	ENSDARG00000097026	5.42011	1.7894	3.029	0.00245362
si:dkey-26i13.3	ENSDARG00000095482	5.52356	1.74686	3.162	0.0015669
ugt1b4	ENSDARG00000097024	5.69889	1.35383	4.20944	2.56003e-05
rfesd	ENSDARG00000042159	5.71066	1.5443	3.6979	0.000217389
phox2bb	ENSDARG00000091029	5.9347	1.73948	3.41176	0.000645445
chrna6	ENSDARG00000055559	5.94184	1.52956	3.88469	0.000102463
si:ch211-209j12.1	ENSDARG00000101634	6.28831	2.29954	2.7346	0.00624559
